# Supplementary material for: (2E,4E)-1-(2-Hy­droxy­phen­yl)-5-phenyl­penta-2,4-dien-1-one
Source: Acta Crystallogr Sect E Struct Rep Online. 2011 Aug 2;67(Pt 9):o2210. doi: 10.1107/S160053681103025X (PMC3200610; doi:10.1107/S160053681103025X)
Supplement: Supplementary file 1 [file e-67-o2210-sup1.cif]

##############################################################################
#                                                                            #
# This CIF contains the data in a paper accepted for publication in          #
# Acta Crystallographica Section E. It conforms to the requirements of       #
# Notes for Authors for Acta Crystallographica Section E, and has been       #
# peer reviewed under the auspices of the IUCr Commission on Journals.       #
#                                                                            #
# Full details of the Crystallographic Information File format               #
# are given in the paper "The Crystallographic Information File (CIF):       #
# a New Standard Archive File for Crystallography" by S. R. Hall, F. H.      #
# Allen and I. D. Brown [Acta Cryst. (1991), A47, 655-685].                  #
#                                                                            #
# The current version of the core CIF dictionary is obtainable from          #
# ftp://ftp.iucr.org/pub/cif_core.dic.                                       #
#                                                                            #
# Software is freely available for graphical display of the structure(s)     #
# in this CIF. For information consult the CIF software page                 #
# http://www.iucr.org/resources/cif/software.                                #
#                                                                            #
# This file may be used for bona fide research purposes within the           #
# scientific community so long as proper attribution is given to the journal # 
# article from which it was obtained.                                        #
#                                                                            #
##############################################################################
data_global
_audit_creation_method     'APEX2 v2011.2-3'
_journal_date_recd_electronic     2011-06-28
_journal_date_accepted     2011-07-26
_journal_name_full     'Acta Crystallographica, Section E'
_journal_year     2011
_journal_volume     67
_journal_issue      9
_journal_page_first     o2210
_journal_page_last     o2210
_journal_paper_category     QO
_journal_coeditor_code     BX2361
_publ_contact_author_name     'Professor Wender Silva'
_publ_contact_author_address
;Instituto de Qu\'imica - IQ
Universidade de Bras\'ilia - UnB
Campus Universit\'ario Darcy Ribeiro
Caixa postal: 04478
Asa Norte - Bras\'ilia-DF
CEP: 70904-970
;
_publ_contact_author_email     wender@unb.br
_publ_contact_author_fax      6E307(6)
_publ_contact_author_phone      6E307(6)
_publ_section_title
;
(2<i>E</i>,4<i>E</i>)-1-(2-Hydroxyphenyl)-5-phenylpenta-2,4-dien-1-one
;
loop_
    _publ_author_name
    _publ_author_address
    'Silva, W. A.'
;
Instituto de Qu\'imica -- IQ
Universidade de Bras\'ilia -- UnB
Campus Universit\'ario Darcy Ribeiro
Caixa postal 04478
Asa Norte Bras\'ilia DF
CEP 70904-970
Brazil
;
    'Gatto, C. C.'
;
Instituto de Qu\'imica -- IQ
Universidade de Bras\'ilia -- UnB
Campus Universit\'ario Darcy Ribeiro
Caixa postal 04478
Asa Norte Bras\'ilia DF
CEP 70904-970
Brazil
;
    'Oliveira, G. R.'
;
Instituto de Qu\'imica -- IQ
Universidade Federal de Goi\'as,
CP 131,
Campus Samambaia,
Goi\^ania GO
CEP 74001-970
Brazil
;
data_I
_chemical_name_systematic
;
(2<i>E</i>,4<i>E</i>)-1-(2-Hydroxyphenyl)-5-phenylpenta-2,4-dien-1-one
;
_chemical_name_common     'C17 H14 O2'
_chemical_formula_moiety     ?
_chemical_formula_sum     'C17 H14 O2'
_chemical_formula_iupac     'C17 H14 O2'
_chemical_formula_weight     250.28
_chemical_melting_point     428
_space_group_crystal_system     orthorhombic
_space_group_name_H-M_alt     'P b c a'
_space_group_name_Hall     '-P 2ac 2ab'
loop_
    _space_group_symop_operation_xyz
    'x, y, z'
    '-x+1/2, -y, z+1/2'
    '-x, y+1/2, -z+1/2'
    'x+1/2, -y+1/2, -z'
    '-x, -y, -z'
    'x-1/2, y, -z-1/2'
    'x, -y-1/2, z-1/2'
    '-x-1/2, y-1/2, z'
_cell_length_a     10.9068(3)
_cell_length_b     7.9851(2)
_cell_length_c     30.2131(7)
_cell_angle_alpha     90
_cell_angle_beta     90
_cell_angle_gamma     90
_cell_volume     2631.32(12)
_cell_formula_units_Z     8
_cell_measurement_reflns_used     1573
_cell_measurement_theta_min     2.6966
_cell_measurement_theta_max     19.4929
_cell_measurement_temperature     296.(2)
_exptl_crystal_description     block
_exptl_crystal_colour     yellow
_exptl_crystal_size_max     0.390
_exptl_crystal_size_mid     0.170
_exptl_crystal_size_min     0.090
_exptl_crystal_density_diffrn     1.264
_exptl_crystal_density_meas     ?
_exptl_crystal_density_method     'not measured'
_exptl_crystal_F_000     1056
_exptl_absorpt_coefficient_mu     0.082
_exptl_absorpt_correction_type     multi-scan
_exptl_absorpt_process_details     '(SADABS; Bruker, 2008)'
_exptl_absorpt_correction_T_min     0.92
_exptl_absorpt_correction_T_max     0.99
_exptl_special_details
;
;
_diffrn_ambient_temperature     296.(2)
_diffrn_radiation_type     MoK\a
_diffrn_radiation_wavelength     0.71073
_diffrn_radiation_monochromator     graphite
_diffrn_measurement_device_type     'Bruker X8 SMART APEXII'
_diffrn_measurement_method     '\f and \w'
_diffrn_detector_area_resol_mean     8.3333
_diffrn_reflns_number     18214
_diffrn_reflns_av_R_equivalents     0.0593
_diffrn_reflns_av_sigmaI/netI     0.0431
_diffrn_reflns_theta_min     1.35
_diffrn_reflns_theta_max     26.43
_diffrn_reflns_theta_full     26.43
_diffrn_measured_fraction_theta_max     0.997
_diffrn_measured_fraction_theta_full     0.997
_diffrn_reflns_limit_h_min     -13
_diffrn_reflns_limit_h_max     11
_diffrn_reflns_limit_k_min     -9
_diffrn_reflns_limit_k_max     9
_diffrn_reflns_limit_l_min     -36
_diffrn_reflns_limit_l_max     37
_refine_special_details
;
Refinement of <i>F</i>^2^ against ALL reflections. The weighted <i>R</i>-factor
<i>wR</i> and goodness of fit <i>S</i> are based on <i>F</i>^2^, conventional
<i>R</i>-factors <i>R</i> are based on <i>F</i>, with <i>F</i> set to zero for
negative <i>F</i>^2^. The threshold expression of <i>F</i>^2^ >
\s(<i>F</i>^2^) is used only for calculating <i>R</i>-factors(gt) <i>etc</i>.
and is not relevant to the choice of reflections for refinement.
<i>R</i>-factors based on <i>F</i>^2^ are statistically about twice as large
as those based on <i>F</i>, and <i>R</i>- factors based on ALL data will be
even larger.
;
_reflns_number_total     2691
_reflns_number_gt     1479
_reflns_threshold_expression     I>2sigma(I)
_refine_ls_structure_factor_coef     Fsqd
_refine_ls_matrix_type     full
_refine_ls_R_factor_all     0.1072
_refine_ls_R_factor_gt     0.0501
_refine_ls_wR_factor_gt     0.1100
_refine_ls_wR_factor_ref     0.1340
_refine_ls_goodness_of_fit_ref     1.005
_refine_ls_restrained_S_all     1.005
_refine_ls_number_reflns     2691
_refine_ls_number_parameters     174
_refine_ls_number_restraints     0
_refine_ls_hydrogen_treatment     constr
_refine_ls_weighting_scheme     calc
_refine_ls_weighting_details
         'calc w=1/[\s^2^(Fo^2^)+(0.0634P)^2^+0.0000P] where P=(Fo^2^+2Fc^2^)/3'
_atom_sites_solution_hydrogens     geom
_atom_sites_solution_primary     direct
_atom_sites_solution_secondary     difmap
_refine_ls_shift/su_max     0.001
_refine_ls_shift/su_mean     0.000
_refine_diff_density_max     0.191
_refine_diff_density_min     -0.150
_refine_ls_extinction_method     SHELXL
_refine_ls_extinction_coef     0.0109(11)
loop_
    _atom_type_symbol
    _atom_type_description
    _atom_type_scat_dispersion_real
    _atom_type_scat_dispersion_imag
    _atom_type_scat_source
    C C 0.0033 0.0016 'International Tables Vol C Tables 4.2.6.8 and 6.1.1.4'
    H H 0.0000 0.0000 'International Tables Vol C Tables 4.2.6.8 and 6.1.1.4'
    O O 0.0106 0.0060 'International Tables Vol C Tables 4.2.6.8 and 6.1.1.4'
_computing_data_collection     'SAINT (Bruker, 2009)'
_computing_cell_refinement     'SAINT (Bruker, 2009)'
_computing_data_reduction     'SAINT (Bruker, 2009)'
_computing_structure_solution     'SHELXS97 (Sheldrick, 2008)'
_computing_structure_refinement     'SHELXL97 (Sheldrick, 2008)'
_computing_molecular_graphics     'ORTEP-3 for Windows (Farrugia, 1997)'
_computing_publication_material     'publCIF (Westrip, 2010)'
loop_
    _atom_site_type_symbol
    _atom_site_label
    _atom_site_fract_x
    _atom_site_fract_y
    _atom_site_fract_z
    _atom_site_U_iso_or_equiv
    _atom_site_adp_type
    _atom_site_calc_flag
    _atom_site_refinement_flags
    _atom_site_occupancy
    _atom_site_disorder_assembly
    _atom_site_disorder_group
    O O2 0.09900(13) 0.62840(18) 1.00369(4) 0.0625(4) Uani d . 1 . .
    O O1 0.07689(13) 0.4619(2) 1.07455(5) 0.0652(5) Uani d . 1 . .
    H H1 0.0543 0.5068 1.0515 0.098 Uiso calc R 1 . .
    C C12 0.27179(18) 0.5570(2) 1.04643(6) 0.0443(5) Uani d . 1 . .
    C C13 0.19982(19) 0.4740(2) 1.07803(6) 0.0488(5) Uani d . 1 . .
    C C11 0.21235(18) 0.6346(2) 1.00794(6) 0.0472(5) Uani d . 1 . .
    C C9 0.23958(18) 0.7440(2) 0.93309(6) 0.0511(5) Uani d . 1 . .
    H H9 0.1581 0.7152 0.9281 0.061 Uiso calc R 1 . .
    C C1 0.33154(19) 0.8908(3) 0.81740(6) 0.0532(5) Uani d . 1 . .
    C C10 0.28508(18) 0.7155(2) 0.97335(6) 0.0515(5) Uani d . 1 . .
    H H10 0.3651 0.748 0.9796 0.062 Uiso calc R 1 . .
    C C17 0.39835(19) 0.5612(3) 1.05313(7) 0.0567(6) Uani d . 1 . .
    H H17 0.4476 0.6164 1.0327 0.068 Uiso calc R 1 . .
    C C8 0.30670(19) 0.8155(2) 0.89703(6) 0.0535(5) Uani d . 1 . .
    H H8 0.3844 0.8579 0.903 0.064 Uiso calc R 1 . .
    C C7 0.26596(19) 0.8255(2) 0.85581(7) 0.0554(6) Uani d . 1 . .
    H H7 0.1868 0.7866 0.8508 0.066 Uiso calc R 1 . .
    C C6 0.4439(2) 0.9703(3) 0.82097(7) 0.0620(6) Uani d . 1 . .
    H H6 0.4796 0.9844 0.8487 0.074 Uiso calc R 1 . .
    C C5 0.5037(2) 1.0290(3) 0.78378(8) 0.0762(7) Uani d . 1 . .
    H H5 0.5794 1.0815 0.7866 0.091 Uiso calc R 1 . .
    C C15 0.3789(2) 0.4036(3) 1.11921(7) 0.0686(6) Uani d . 1 . .
    H H15 0.4151 0.3511 1.1434 0.082 Uiso calc R 1 . .
    C C16 0.4517(2) 0.4863(3) 1.08888(7) 0.0671(6) Uani d . 1 . .
    H H16 0.5362 0.491 1.0928 0.081 Uiso calc R 1 . .
    C C14 0.2542(2) 0.3976(3) 1.11417(7) 0.0627(6) Uani d . 1 . .
    H H14 0.2062 0.3423 1.135 0.075 Uiso calc R 1 . .
    C C2 0.2808(2) 0.8734(3) 0.77533(7) 0.0663(7) Uani d . 1 . .
    H H2 0.2052 0.8209 0.7721 0.08 Uiso calc R 1 . .
    C C3 0.3414(3) 0.9331(3) 0.73832(7) 0.0791(8) Uani d . 1 . .
    H H3 0.3065 0.9205 0.7104 0.095 Uiso calc R 1 . .
    C C4 0.4522(3) 1.0105(4) 0.74271(8) 0.0822(8) Uani d . 1 . .
    H H4 0.4929 1.0507 0.7178 0.099 Uiso calc R 1 . .
loop_
    _atom_site_aniso_label
    _atom_site_aniso_U_11
    _atom_site_aniso_U_22
    _atom_site_aniso_U_33
    _atom_site_aniso_U_12
    _atom_site_aniso_U_13
    _atom_site_aniso_U_23
    O2 0.0432(9) 0.0774(10) 0.0669(10) -0.0019(7) -0.0019(7) 0.0144(7)
    O1 0.0552(10) 0.0791(11) 0.0615(10) -0.0017(8) 0.0075(7) 0.0119(8)
    C12 0.0438(13) 0.0442(11) 0.0450(11) 0.0031(9) 0.0010(9) -0.0063(9)
    C13 0.0491(13) 0.0487(11) 0.0485(11) 0.0033(10) 0.0014(10) -0.0078(9)
    C11 0.0418(12) 0.0468(11) 0.0529(12) -0.0010(9) 0.0037(10) -0.0051(9)
    C9 0.0454(13) 0.0494(12) 0.0585(13) 0.0008(10) 0.0042(10) -0.0005(10)
    C1 0.0542(15) 0.0540(12) 0.0515(13) 0.0060(11) 0.0009(10) 0.0018(9)
    C10 0.0447(13) 0.0557(12) 0.0540(12) -0.0048(10) -0.0008(10) -0.0004(10)
    C17 0.0505(14) 0.0619(14) 0.0577(13) 0.0023(10) -0.0012(11) -0.0059(10)
    C8 0.0468(12) 0.0561(12) 0.0577(13) -0.0039(10) 0.0033(10) 0.0043(10)
    C7 0.0499(13) 0.0580(13) 0.0583(13) -0.0028(10) -0.0025(11) 0.0024(10)
    C6 0.0575(15) 0.0729(15) 0.0555(14) -0.0001(12) 0.0010(11) 0.0080(11)
    C5 0.0616(16) 0.0920(18) 0.0748(17) 0.0004(13) 0.0064(13) 0.0201(14)
    C15 0.0813(19) 0.0689(14) 0.0555(14) 0.0150(13) -0.0163(13) -0.0059(12)
    C16 0.0564(15) 0.0764(16) 0.0684(16) 0.0061(12) -0.0148(12) -0.0087(13)
    C14 0.0792(17) 0.0614(14) 0.0476(12) 0.0033(12) 0.0012(12) -0.0001(10)
    C2 0.0660(16) 0.0763(16) 0.0566(14) 0.0051(12) -0.0074(12) 0.0013(11)
    C3 0.086(2) 0.101(2) 0.0504(14) 0.0173(16) -0.0046(13) 0.0067(13)
    C4 0.0790(19) 0.107(2) 0.0610(17) 0.0177(16) 0.0127(14) 0.0238(14)
_geom_special_details
;
All e.s.d.'s (except the e.s.d. in the dihedral angle between two l.s. planes)
are estimated using the full covariance matrix. The cell e.s.d.'s are taken
into account individually in the estimation of e.s.d.'s in distances, angles
and torsion angles; correlations between e.s.d.'s in cell parameters are only
used when they are defined by crystal symmetry. An approximate (isotropic)
treatment of cell e.s.d.'s is used for estimating e.s.d.'s involving l.s.
planes.
;
loop_
    _geom_bond_atom_site_label_1
    _geom_bond_atom_site_label_2
    _geom_bond_site_symmetry_2
    _geom_bond_distance
    _geom_bond_publ_flag
    O2 C11 . 1.244(2) ?
    O1 C13 . 1.348(2) ?
    O1 H1 . 0.82 ?
    C12 C17 . 1.395(3) ?
    C12 C13 . 1.402(3) ?
    C12 C11 . 1.469(3) ?
    C13 C14 . 1.384(3) ?
    C11 C10 . 1.463(3) ?
    C9 C10 . 1.333(2) ?
    C9 C8 . 1.431(3) ?
    C9 H9 . 0.93 ?
    C1 C6 . 1.385(3) ?
    C1 C2 . 1.393(3) ?
    C1 C7 . 1.460(3) ?
    C10 H10 . 0.93 ?
    C17 C16 . 1.365(3) ?
    C17 H17 . 0.93 ?
    C8 C7 . 1.324(3) ?
    C8 H8 . 0.93 ?
    C7 H7 . 0.93 ?
    C6 C5 . 1.381(3) ?
    C6 H6 . 0.93 ?
    C5 C4 . 1.370(3) ?
    C5 H5 . 0.93 ?
    C15 C14 . 1.369(3) ?
    C15 C16 . 1.381(3) ?
    C15 H15 . 0.93 ?
    C16 H16 . 0.93 ?
    C14 H14 . 0.93 ?
    C2 C3 . 1.383(3) ?
    C2 H2 . 0.93 ?
    C3 C4 . 1.364(3) ?
    C3 H3 . 0.93 ?
    C4 H4 . 0.93 ?
loop_
    _geom_angle_atom_site_label_1
    _geom_angle_atom_site_label_2
    _geom_angle_atom_site_label_3
    _geom_angle_site_symmetry_1
    _geom_angle_site_symmetry_3
    _geom_angle
    _geom_angle_publ_flag
    C13 O1 H1 . . 109.5 ?
    C17 C12 C13 . . 117.80(18) ?
    C17 C12 C11 . . 122.77(18) ?
    C13 C12 C11 . . 119.44(18) ?
    O1 C13 C14 . . 117.13(19) ?
    O1 C13 C12 . . 122.51(18) ?
    C14 C13 C12 . . 120.4(2) ?
    O2 C11 C10 . . 118.87(17) ?
    O2 C11 C12 . . 120.23(17) ?
    C10 C11 C12 . . 120.87(17) ?
    C10 C9 C8 . . 124.9(2) ?
    C10 C9 H9 . . 117.6 ?
    C8 C9 H9 . . 117.6 ?
    C6 C1 C2 . . 117.93(19) ?
    C6 C1 C7 . . 122.38(18) ?
    C2 C1 C7 . . 119.7(2) ?
    C9 C10 C11 . . 121.70(19) ?
    C9 C10 H10 . . 119.2 ?
    C11 C10 H10 . . 119.2 ?
    C16 C17 C12 . . 121.7(2) ?
    C16 C17 H17 . . 119.1 ?
    C12 C17 H17 . . 119.1 ?
    C7 C8 C9 . . 124.6(2) ?
    C7 C8 H8 . . 117.7 ?
    C9 C8 H8 . . 117.7 ?
    C8 C7 C1 . . 127.2(2) ?
    C8 C7 H7 . . 116.4 ?
    C1 C7 H7 . . 116.4 ?
    C5 C6 C1 . . 120.6(2) ?
    C5 C6 H6 . . 119.7 ?
    C1 C6 H6 . . 119.7 ?
    C4 C5 C6 . . 120.5(2) ?
    C4 C5 H5 . . 119.7 ?
    C6 C5 H5 . . 119.7 ?
    C14 C15 C16 . . 120.9(2) ?
    C14 C15 H15 . . 119.5 ?
    C16 C15 H15 . . 119.5 ?
    C17 C16 C15 . . 119.3(2) ?
    C17 C16 H16 . . 120.3 ?
    C15 C16 H16 . . 120.3 ?
    C15 C14 C13 . . 119.9(2) ?
    C15 C14 H14 . . 120.1 ?
    C13 C14 H14 . . 120.1 ?
    C3 C2 C1 . . 120.9(2) ?
    C3 C2 H2 . . 119.5 ?
    C1 C2 H2 . . 119.5 ?
    C4 C3 C2 . . 120.0(2) ?
    C4 C3 H3 . . 120.0 ?
    C2 C3 H3 . . 120.0 ?
    C3 C4 C5 . . 120.0(2) ?
    C3 C4 H4 . . 120.0 ?
    C5 C4 H4 . . 120.0 ?
loop_
    _geom_torsion_atom_site_label_1
    _geom_torsion_atom_site_label_2
    _geom_torsion_atom_site_label_3
    _geom_torsion_atom_site_label_4
    _geom_torsion_site_symmetry_1
    _geom_torsion_site_symmetry_2
    _geom_torsion_site_symmetry_3
    _geom_torsion_site_symmetry_4
    _geom_torsion
    _geom_torsion_publ_flag
    C17 C12 C13 O1 . . . . -179.60(17) ?
    C11 C12 C13 O1 . . . . 0.2(3) ?
    C17 C12 C13 C14 . . . . -0.8(3) ?
    C11 C12 C13 C14 . . . . 178.95(17) ?
    C17 C12 C11 O2 . . . . -179.47(18) ?
    C13 C12 C11 O2 . . . . 0.8(3) ?
    C17 C12 C11 C10 . . . . 2.5(3) ?
    C13 C12 C11 C10 . . . . -177.20(17) ?
    C8 C9 C10 C11 . . . . -177.06(18) ?
    O2 C11 C10 C9 . . . . -17.4(3) ?
    C12 C11 C10 C9 . . . . 160.63(18) ?
    C13 C12 C17 C16 . . . . 0.5(3) ?
    C11 C12 C17 C16 . . . . -179.20(18) ?
    C10 C9 C8 C7 . . . . 171.7(2) ?
    C9 C8 C7 C1 . . . . -177.45(19) ?
    C6 C1 C7 C8 . . . . -7.7(3) ?
    C2 C1 C7 C8 . . . . 172.1(2) ?
    C2 C1 C6 C5 . . . . -0.5(3) ?
    C7 C1 C6 C5 . . . . 179.4(2) ?
    C1 C6 C5 C4 . . . . 0.5(4) ?
    C12 C17 C16 C15 . . . . 0.3(3) ?
    C14 C15 C16 C17 . . . . -0.9(3) ?
    C16 C15 C14 C13 . . . . 0.6(3) ?
    O1 C13 C14 C15 . . . . 179.10(18) ?
    C12 C13 C14 C15 . . . . 0.2(3) ?
    C6 C1 C2 C3 . . . . 0.3(3) ?
    C7 C1 C2 C3 . . . . -179.6(2) ?
    C1 C2 C3 C4 . . . . -0.1(4) ?
    C2 C3 C4 C5 . . . . 0.0(4) ?
    C6 C5 C4 C3 . . . . -0.2(4) ?
loop_
    _geom_hbond_atom_site_label_D
    _geom_hbond_atom_site_label_H
    _geom_hbond_atom_site_label_A
    _geom_hbond_site_symmetry_A
    _geom_hbond_distance_DH
    _geom_hbond_distance_HA
    _geom_hbond_distance_DA
    _geom_hbond_angle_DHA
    _geom_hbond_publ_flag
    O1 H1 O2 . 0.82 1.81 2.5317(19) 146.3 y
