# Supplementary material for: (2E,4E)-1-(2-Hy­droxy­phen­yl)-5-phenyl­penta-2,4-dien-1-one
Source: Acta Crystallogr Sect E Struct Rep Online. 2011 Aug 2;67(Pt 9):o2210. doi: 10.1107/S160053681103025X (PMC3200610; doi:10.1107/S160053681103025X)
Supplement: Supplementary file 2 [file e-67-o2210-Isup2.hkl]

# 
# h,k,l, Fc-squared, Fo-squared, sigma(Fo-squared) and status flag 
# 
data_I
_shelx_title ' xx in Pbca' 
_shelx_refln_list_code          4 
_shelx_F_calc_maximum      203.75 
_exptl_crystal_F_000      1056.00 
_reflns_d_resolution_high  0.7983 
 
loop_ 
 _symmetry_equiv_pos_as_xyz 
 'x, y, z' 
 '-x+1/2, -y, z+1/2' 
 '-x, y+1/2, -z+1/2' 
 'x+1/2, -y+1/2, -z' 
 '-x, -y, -z' 
 'x-1/2, y, -z-1/2' 
 'x, -y-1/2, z-1/2' 
 '-x-1/2, y-1/2, z' 
 
_cell_length_a    10.9068 
_cell_length_b     7.9851 
_cell_length_c    30.2131 
_cell_angle_alpha  90.000 
_cell_angle_beta   90.000 
_cell_angle_gamma  90.000 
 
_shelx_F_squared_multiplier     1.000 
 
loop_ 
 _refln_index_h 
 _refln_index_k 
 _refln_index_l 
 _refln_F_squared_calc 
 _refln_F_squared_meas 
 _refln_F_squared_sigma 
 _refln_observed_status 
   2   0   0    24394.29    28661.80    324.15 o 
   4   0   0     7693.19     8122.41    123.97 o 
   6   0   0     6818.60     7433.75    121.35 o 
   8   0   0      148.37      128.42     18.11 o 
  10   0   0      171.79      121.90     25.82 o 
  12   0   0        7.39       41.68     29.37 o 
   2   1   0     2332.92     2089.68     19.13 o 
   4   1   0     4325.62     4388.33     46.16 o 
   6   1   0     2047.03     2091.06     33.38 o 
   8   1   0        4.16        8.71      8.76 o 
  10   1   0        5.57       15.41     11.92 o 
  12   1   0       11.04       12.83     18.38 o 
   0   2   0    38075.56    44943.88    440.49 o 
   2   2   0    31542.56    35664.33    279.79 o 
   4   2   0      251.16      219.85      7.46 o 
   6   2   0       53.08       59.74      7.86 o 
   8   2   0      430.70      454.13     19.22 o 
  10   2   0       10.31       21.13     13.24 o 
  12   2   0        0.03      -10.34     19.95 o 
   2   3   0     1770.56     1589.28     18.05 o 
   4   3   0      125.06      156.81      9.60 o 
   6   3   0      293.02      309.61     13.43 o 
   8   3   0       15.17       -3.30      9.03 o 
  10   3   0       79.08       76.10     52.21 o 
  12   3   0       37.61       15.87     23.15 o 
   0   4   0       15.18        2.38     12.31 o 
   2   4   0     3605.88     3567.75     60.32 o 
   4   4   0     1300.50     1296.03     21.22 o 
   6   4   0        0.12       -5.42      8.33 o 
   8   4   0      146.09      147.84     36.14 o 
  10   4   0      134.17      123.47     25.13 o 
  12   4   0        3.89       -7.48     22.89 o 
   2   5   0     2099.11     1944.85     34.11 o 
   4   5   0      172.19      180.12      9.88 o 
   6   5   0        2.04        1.17      6.50 o 
   8   5   0      291.25      285.03     32.18 o 
  10   5   0        1.13       -3.14     20.51 o 
   0   6   0        0.01       14.06      8.76 o 
   2   6   0      343.64      327.22     13.69 o 
   4   6   0      137.80      155.96     11.40 o 
   6   6   0       28.42       11.32     22.03 o 
   8   6   0      246.83      232.71     29.55 o 
  10   6   0       13.68       16.65     23.05 o 
   2   7   0      458.96      487.80     19.22 o 
   4   7   0        4.40       -6.99      6.99 o 
   6   7   0       84.40       71.26     10.74 o 
   8   7   0      266.49      236.33     25.01 o 
   0   8   0       48.87       51.26     16.28 o 
   2   8   0        0.02        3.99      7.91 o 
   4   8   0       15.79        5.11      8.95 o 
   6   8   0        0.87       -8.63      8.63 o 
   8   8   0        0.00       -4.37     23.02 o 
   2   9   0        3.57       -4.70      9.35 o 
   4   9   0       22.45       10.26      9.73 o 
   1   1   1     1724.22     1695.39     10.65 o 
   2   1   1    15882.24    17009.55     86.62 o 
   3   1   1      961.25      896.37      9.30 o 
   4   1   1        8.41        7.42      3.23 o 
   5   1   1      101.67      107.70      8.74 o 
   6   1   1      586.68      653.13     12.51 o 
   7   1   1      654.42      634.17     13.62 o 
   8   1   1      160.92      178.74      9.66 o 
   9   1   1        5.98        8.74      7.11 o 
  10   1   1       24.62       40.14      8.67 o 
  11   1   1      188.37      198.79     14.61 o 
  12   1   1       54.06       47.99     12.85 o 
  13   1   1        0.18        1.68     21.47 o 
   0   2   1     5314.42     5201.46     40.37 o 
   1   2   1       38.06       27.87      2.29 o 
   2   2   1     6646.73     6651.38     42.05 o 
   3   2   1      372.63      391.71      7.78 o 
   4   2   1        6.98       10.08      2.85 o 
   5   2   1        7.25        5.52      3.36 o 
   6   2   1      176.30      195.29      8.01 o 
   7   2   1      462.16      502.84     12.41 o 
   8   2   1      167.22      174.17      9.31 o 
   9   2   1       94.45      100.16      9.95 o 
  10   2   1        3.13       -8.34      8.34 o 
  11   2   1      159.60      148.68     26.36 o 
  12   2   1        1.22        8.72     13.97 o 
  13   2   1        0.00      -21.31     21.31 o 
   1   3   1      328.09      347.42     13.06 o 
   2   3   1       53.22       59.24      2.87 o 
   3   3   1      699.60      670.99      8.01 o 
   4   3   1     2381.93     2420.40     20.99 o 
   5   3   1       12.71       11.34      3.20 o 
   6   3   1        1.08        3.89      3.87 o 
   7   3   1       55.16       50.23      6.00 o 
   8   3   1      256.93      300.91     12.35 o 
   9   3   1      137.38      125.43     15.78 o 
  10   3   1        1.44       -6.85     11.83 o 
  11   3   1        5.93        1.00     14.10 o 
  12   3   1        7.51       -1.51     14.90 o 
  13   3   1        1.75       21.39     18.40 o 
   0   4   1      741.86      684.46     15.49 o 
   1   4   1        8.48        9.00      3.40 o 
   2   4   1        1.26        2.39      2.70 o 
   3   4   1      419.61      385.27      6.96 o 
   4   4   1      564.18      533.15      8.41 o 
   5   4   1       47.34       49.92      4.19 o 
   6   4   1       50.35       46.74      7.76 o 
   7   4   1       65.53       60.84     10.13 o 
   8   4   1       16.22        8.59     11.47 o 
   9   4   1       19.73       13.13     12.83 o 
  10   4   1       40.97        0.04     13.49 o 
  11   4   1        2.86      -13.15     14.87 o 
  12   4   1        0.13        1.77     15.78 o 
   1   5   1        9.01        1.59      3.92 o 
   2   5   1      196.01      213.65      6.43 o 
   3   5   1       34.32       41.69      4.06 o 
   4   5   1      542.18      551.25     10.36 o 
   5   5   1        1.11       -1.50      4.01 o 
   6   5   1       86.39      106.55      7.16 o 
   7   5   1        0.01       -3.11      8.48 o 
   8   5   1        3.96       -0.14     11.75 o 
   9   5   1        0.49      -11.51     12.77 o 
  10   5   1        0.49       -9.73     13.42 o 
  11   5   1        3.53        8.19     15.83 o 
   0   6   1       79.39       76.24      8.86 o 
   1   6   1        2.24        2.34      4.43 o 
   2   6   1        7.47        7.34      6.26 o 
   3   6   1      432.99      416.13     10.77 o 
   4   6   1       38.29       42.40      6.80 o 
   5   6   1       12.57        9.00      5.00 o 
   6   6   1       44.17       42.56      7.86 o 
   7   6   1       72.28       62.85     14.98 o 
   8   6   1       10.48       13.30     14.01 o 
   9   6   1      153.35      136.66     16.91 o 
  10   6   1       16.85       24.79     17.17 o 
   1   7   1      115.33      118.74      7.72 o 
   2   7   1        4.89       -3.49      6.10 o 
   3   7   1      259.40      241.00      9.55 o 
   4   7   1       28.80       21.95      7.07 o 
   5   7   1       25.68       19.29      6.45 o 
   6   7   1       29.00       25.06      9.49 o 
   7   7   1      176.38      195.46     15.98 o 
   8   7   1        1.03        0.58     12.05 o 
   9   7   1      192.54      160.80     19.24 o 
   0   8   1        0.69       -0.94      8.26 o 
   1   8   1       22.86       12.89      6.19 o 
   2   8   1       24.12       35.69      6.39 o 
   3   8   1        0.12       -2.94      5.36 o 
   4   8   1        5.15       12.75      6.31 o 
   5   8   1       35.01       33.95      7.08 o 
   6   8   1       67.37       63.53      8.24 o 
   7   8   1       13.53       -3.15      8.63 o 
   8   8   1       17.20        3.88     14.41 o 
   1   9   1        0.11        0.10      6.50 o 
   2   9   1        4.44       -0.35      8.23 o 
   3   9   1        3.82       -3.23      7.34 o 
   4   9   1        0.21       -0.75      6.65 o 
   5   9   1        3.22        6.71     10.68 o 
   0   0   2    12348.10     5656.36    115.41 o 
   1   0   2       89.70      100.61      6.07 o 
   2   0   2    10584.83    10540.75     80.38 o 
   3   0   2    12177.25    12410.57    103.83 o 
   4   0   2      503.11      485.95     14.72 o 
   5   0   2      421.32      435.60     16.53 o 
   6   0   2     8252.61     8911.20    100.00 o 
   7   0   2      518.37      567.06     18.72 o 
   8   0   2       10.54        8.40      9.10 o 
   9   0   2       44.72       41.03     11.33 o 
  10   0   2      671.58      634.49     27.73 o 
  11   0   2       29.42       21.02     14.35 o 
  12   0   2       46.91       15.46     18.93 o 
  13   0   2        3.51        6.53     21.56 o 
   1   1   2     1055.78      973.89      6.23 o 
   2   1   2     1922.93     1818.07     12.53 o 
   3   1   2     2087.65     1938.50     15.52 o 
   4   1   2       69.08       79.01      4.20 o 
   5   1   2      429.30      464.48      9.30 o 
   6   1   2       15.23       19.33      5.01 o 
   7   1   2       38.49       61.79      6.55 o 
   8   1   2       38.64       30.59      6.92 o 
   9   1   2        4.21        8.89      6.85 o 
  10   1   2        0.67        7.43      8.04 o 
  11   1   2        2.44        7.44      9.62 o 
  12   1   2        0.08       17.81     13.65 o 
  13   1   2        6.59       11.78     21.47 o 
   0   2   2     5027.96     4712.36     39.76 o 
   1   2   2    26376.51    29887.91    150.91 o 
   2   2   2      115.28      118.99      4.07 o 
   3   2   2      751.71      729.72      7.15 o 
   4   2   2      980.01     1014.14     11.28 o 
   5   2   2     1677.01     1662.92     16.64 o 
   6   2   2      727.46      746.96     13.10 o 
   7   2   2      175.67      211.00      9.18 o 
   8   2   2       30.80       40.08      6.96 o 
   9   2   2       42.88       37.07      8.63 o 
  10   2   2       33.15       15.68      9.57 o 
  11   2   2        6.64        8.06     12.90 o 
  12   2   2        0.02        6.23     14.63 o 
  13   2   2        0.39        0.66     18.04 o 
   1   3   2        4.11        6.25      2.92 o 
   2   3   2     1887.21     1806.73     16.55 o 
   3   3   2       40.12       41.17      2.98 o 
   4   3   2     1094.03     1092.26     12.29 o 
   5   3   2        8.20        3.50      3.08 o 
   6   3   2       39.73       48.42      4.91 o 
   7   3   2      202.24      211.65     10.61 o 
   8   3   2        4.95        6.18      7.54 o 
   9   3   2       46.05       25.07     13.73 o 
  10   3   2        1.55       -2.51     12.01 o 
  11   3   2       40.78       17.40     14.36 o 
  12   3   2        1.58       10.46     15.63 o 
   0   4   2       15.39       11.92      5.17 o 
   1   4   2       27.76       23.54      4.17 o 
   2   4   2     3064.12     2941.75     29.99 o 
   3   4   2      210.09      199.85      6.07 o 
   4   4   2      236.62      224.16      6.09 o 
   5   4   2       30.36       33.45      5.11 o 
   6   4   2       12.21        6.19      5.09 o 
   7   4   2      359.76      398.07     15.86 o 
   8   4   2       10.47        9.64     11.81 o 
   9   4   2      119.65       86.39     15.31 o 
  10   4   2       72.22      105.55     17.68 o 
  11   4   2        2.90        2.59     15.45 o 
  12   4   2        3.07       -8.47     16.02 o 
   1   5   2      337.12      327.38      9.22 o 
   2   5   2      939.98      934.82     11.52 o 
   3   5   2      584.83      596.48     10.17 o 
   4   5   2       45.51       60.95      5.26 o 
   5   5   2      107.49      106.50      7.11 o 
   6   5   2      142.81      158.99     13.68 o 
   7   5   2      179.49      192.04     14.33 o 
   8   5   2      705.11      689.97     31.06 o 
   9   5   2      140.00      129.43     15.51 o 
  10   5   2       49.17       43.19     20.28 o 
  11   5   2        1.82      -10.55     15.49 o 
   0   6   2       87.30      106.68     17.84 o 
   1   6   2      161.85      166.83      7.72 o 
   2   6   2        0.09        7.29      5.76 o 
   3   6   2       15.81        9.56      4.75 o 
   4   6   2      142.45      149.29      8.22 o 
   5   6   2        1.71        0.00      6.50 o 
   6   6   2      199.63      203.62     12.71 o 
   7   6   2       85.39       92.30     11.07 o 
   8   6   2       93.68      105.93     14.54 o 
   9   6   2        0.01      -11.50     11.50 o 
  10   6   2        7.65       -6.36     15.27 o 
   1   7   2       38.24       38.76      6.06 o 
   2   7   2      234.22      229.79     11.25 o 
   3   7   2       63.56       60.63      6.51 o 
   4   7   2      100.45       89.90      7.20 o 
   5   7   2       14.85       21.15      6.39 o 
   6   7   2       37.67       26.76      9.10 o 
   7   7   2       17.50       16.07      9.70 o 
   8   7   2       74.06       54.85     16.06 o 
   9   7   2        2.11       -6.89     16.03 o 
   0   8   2        0.12       -2.86      7.69 o 
   1   8   2        0.00       -1.71      6.08 o 
   2   8   2        0.57       -4.36      5.44 o 
   3   8   2        5.51       -1.63      5.43 o 
   4   8   2        0.12       -5.75      5.75 o 
   5   8   2        0.04       -3.75      7.48 o 
   6   8   2        1.61        0.63      9.61 o 
   7   8   2       22.49       19.27      9.47 o 
   8   8   2        3.46       -1.05     14.41 o 
   1   9   2        3.93       -6.35      6.35 o 
   2   9   2       14.04       13.02      7.02 o 
   3   9   2       42.50       33.23      7.77 o 
   4   9   2        2.22       -8.23      8.23 o 
   5   9   2       20.62       30.89     15.64 o 
   1   1   3      708.69      611.29      4.64 o 
   2   1   3     1878.12     1760.83     14.29 o 
   3   1   3      413.60      390.51      6.24 o 
   4   1   3      118.63      126.43      4.77 o 
   5   1   3     1849.55     1985.91     18.96 o 
   6   1   3      854.01      928.79     15.40 o 
   7   1   3        0.00       -5.04      5.04 o 
   8   1   3        7.77        3.12      6.07 o 
   9   1   3       31.71       42.95      7.88 o 
  10   1   3      255.43      237.78     13.44 o 
  11   1   3       20.83        9.78      9.92 o 
  12   1   3        6.01       16.83     13.81 o 
  13   1   3       23.21       72.66     25.31 o 
   0   2   3     4964.57     4956.64     41.97 o 
   1   2   3    41513.99    51852.36    260.66 o 
   2   2   3     1846.06     1753.51     14.09 o 
   3   2   3      167.06      154.51      3.96 o 
   4   2   3       70.77       77.56      3.80 o 
   5   2   3      870.44      881.40     11.33 o 
   6   2   3       19.47       17.65      4.05 o 
   7   2   3      578.38      586.53     13.36 o 
   8   2   3       17.84       16.32      6.61 o 
   9   2   3       61.29       71.34      9.38 o 
  10   2   3       73.79       97.04     11.67 o 
  11   2   3       55.55       27.58     17.25 o 
  12   2   3        0.87       -5.63     13.44 o 
  13   2   3        2.15        7.17     18.72 o 
   1   3   3     1511.32     1446.49     17.23 o 
   2   3   3     1893.96     1761.09     14.97 o 
   3   3   3      414.75      434.10      6.61 o 
   4   3   3        0.00       -2.76      2.76 o 
   5   3   3      653.88      627.43     14.04 o 
   6   3   3      108.63      136.38      5.98 o 
   7   3   3        1.78        2.75      5.08 o 
   8   3   3        1.06        1.73      7.72 o 
   9   3   3       45.44       46.18     10.83 o 
  10   3   3       97.21      124.35     22.58 o 
  11   3   3       12.30       12.22     14.32 o 
  12   3   3        4.71        4.84     15.58 o 
   0   4   3     1622.01     1569.03     25.54 o 
   1   4   3      156.41      149.15      6.02 o 
   2   4   3      217.29      209.50      7.92 o 
   3   4   3      897.88      851.62     14.04 o 
   4   4   3      283.03      256.25      9.06 o 
   5   4   3        1.77       -2.89      3.80 o 
   6   4   3        5.94        5.19      5.54 o 
   7   4   3        6.24       19.16      7.39 o 
   8   4   3      340.32      359.21     18.67 o 
   9   4   3       27.96       15.69     25.67 o 
  10   4   3        2.99       29.19     15.87 o 
  11   4   3        8.39      -11.33     14.13 o 
  12   4   3        0.10      -15.16     15.16 o 
   1   5   3      245.22      257.94      8.55 o 
   2   5   3       56.35       64.32      4.60 o 
   3   5   3        9.64       13.07      4.38 o 
   4   5   3      247.56      236.43      7.48 o 
   5   5   3        2.08        6.55      4.98 o 
   6   5   3       33.12       28.21      6.68 o 
   7   5   3      113.89      107.89      9.01 o 
   8   5   3       55.98       58.12     10.18 o 
   9   5   3      163.75      134.73     16.17 o 
  10   5   3        5.27       -3.24     14.56 o 
  11   5   3       10.34      -15.40     15.40 o 
   0   6   3       13.55       10.52     13.05 o 
   1   6   3       75.30       83.76      5.99 o 
   2   6   3       98.23      106.67      6.20 o 
   3   6   3       32.06       22.35      5.87 o 
   4   6   3       87.15       92.25      8.57 o 
   5   6   3      105.34       92.52      7.00 o 
   6   6   3        9.41        1.56      6.34 o 
   7   6   3        5.08        4.29      8.31 o 
   8   6   3      130.87      134.29     13.45 o 
   9   6   3       10.27       -1.32     11.59 o 
  10   6   3        0.65       -5.34     14.86 o 
   1   7   3       43.93       70.30     10.31 o 
   2   7   3       50.01       35.29      5.91 o 
   3   7   3       80.18       74.58      7.36 o 
   4   7   3        8.95        8.43      8.02 o 
   5   7   3       13.29        3.25      8.10 o 
   6   7   3        8.23       13.71      8.99 o 
   7   7   3      100.80       83.21     12.38 o 
   8   7   3       72.79       66.23     12.71 o 
   9   7   3       65.95       59.50     19.51 o 
   0   8   3       31.62       21.53      8.78 o 
   1   8   3       11.13        7.10      5.89 o 
   2   8   3       48.52       41.48      7.39 o 
   3   8   3        2.86        3.29      5.53 o 
   4   8   3       23.48       23.00      9.78 o 
   5   8   3       29.86       17.32      9.13 o 
   6   8   3        0.34       -7.58      9.65 o 
   7   8   3        0.00        6.01     11.06 o 
   8   8   3       65.92       89.31     18.62 o 
   1   9   3        3.12        5.42      7.00 o 
   2   9   3        6.34       -5.74      6.58 o 
   3   9   3        0.22       -4.39      6.87 o 
   4   9   3       27.24       21.60      9.74 o 
   5   9   3        4.16        3.69     11.29 o 
   0   0   4     4356.08     4186.56     50.64 o 
   1   0   4    20287.24    23064.28    238.78 o 
   2   0   4     1143.25     1074.27     11.34 o 
   3   0   4     6319.58     6139.24     50.23 o 
   4   0   4       27.74       24.41      4.20 o 
   5   0   4     2913.14     2881.02     35.13 o 
   6   0   4       44.91       35.70      6.71 o 
   7   0   4        3.69        8.20      6.78 o 
   8   0   4        6.34        6.72      8.88 o 
   9   0   4      293.65      306.11     18.39 o 
  10   0   4      362.65      388.74     20.87 o 
  11   0   4       12.41        6.01     13.86 o 
  12   0   4       12.86       55.30     20.16 o 
  13   0   4        4.02       21.47     21.44 o 
   1   1   4      483.93      431.65      4.22 o 
   2   1   4      143.88      144.65      4.15 o 
   3   1   4       54.21       49.30      3.08 o 
   4   1   4       18.25       17.33      3.01 o 
   5   1   4       35.47       38.65      4.05 o 
   6   1   4       59.49       59.46      5.77 o 
   7   1   4       68.97       67.23      8.39 o 
   8   1   4      170.10      177.87      9.80 o 
   9   1   4        0.51        7.18      6.99 o 
  10   1   4       22.08       15.37      8.48 o 
  11   1   4       20.35       19.54      9.69 o 
  12   1   4       48.07       55.23     15.69 o 
  13   1   4       41.39       56.18     24.12 o 
   0   2   4      601.71      577.27     11.23 o 
   1   2   4    22002.87    24089.90    150.54 o 
   2   2   4        9.28        2.96      2.07 o 
   3   2   4      299.54      267.97      4.88 o 
   4   2   4      164.52      141.25      5.07 o 
   5   2   4     3411.89     3632.94     31.04 o 
   6   2   4      341.34      344.51      8.48 o 
   7   2   4       15.72       20.33      5.48 o 
   8   2   4       54.74       49.78      7.23 o 
   9   2   4      116.87      148.16     11.04 o 
  10   2   4        3.53        2.59      8.81 o 
  11   2   4        3.79       22.92     14.27 o 
  12   2   4       30.01       24.20     17.52 o 
  13   2   4        8.97       35.90     19.85 o 
   1   3   4     2204.26     2144.79     24.26 o 
   2   3   4       61.50       64.77      3.64 o 
   3   3   4     1154.63     1182.71     13.08 o 
   4   3   4      167.14      178.23      5.26 o 
   5   3   4        0.22       -1.15      2.88 o 
   6   3   4       64.10       66.92      5.13 o 
   7   3   4      598.54      621.95     15.15 o 
   8   3   4      109.23      115.85     12.86 o 
   9   3   4        0.02       -4.62      9.42 o 
  10   3   4        1.03       -5.40     12.29 o 
  11   3   4        7.39       -2.35     13.24 o 
  12   3   4        6.16       15.36     17.02 o 
   0   4   4      268.99      255.06     11.33 o 
   1   4   4      779.73      806.13     10.99 o 
   2   4   4        0.10       -1.06      3.50 o 
   3   4   4     2092.27     2077.48     21.53 o 
   4   4   4      113.07      128.28      6.96 o 
   5   4   4       51.71       47.01      5.09 o 
   6   4   4      106.92      111.09      6.69 o 
   7   4   4      164.05      180.62     11.01 o 
   8   4   4      194.07      210.66     12.44 o 
   9   4   4       93.63       69.41     15.18 o 
  10   4   4      118.00      171.55     38.52 o 
  11   4   4        6.29       16.55     15.34 o 
  12   4   4        8.42       -5.30     15.27 o 
   1   5   4      520.37      506.41     15.13 o 
   2   5   4      759.37      694.95     13.04 o 
   3   5   4      119.66      134.25      6.96 o 
   4   5   4      182.48      174.22      7.66 o 
   5   5   4       77.32       87.52      7.03 o 
   6   5   4       16.85       13.74      6.31 o 
   7   5   4      442.47      464.40     16.29 o 
   8   5   4      191.10      195.59     14.13 o 
   9   5   4       28.40       14.33     11.93 o 
  10   5   4       36.31       27.06     15.30 o 
  11   5   4        0.84        4.96     16.13 o 
   0   6   4       49.25       41.89     10.06 o 
   1   6   4       42.05       38.34      6.01 o 
   2   6   4       75.24       92.95      5.66 o 
   3   6   4       52.86       63.91      7.24 o 
   4   6   4       12.80        9.48      5.75 o 
   5   6   4      209.97      211.74     11.50 o 
   6   6   4        3.95       -0.64      6.48 o 
   7   6   4        0.45       -2.11      9.01 o 
   8   6   4       32.20       15.29     10.47 o 
   9   6   4       17.22        6.07     13.98 o 
  10   6   4        0.00      -18.09     18.09 o 
   1   7   4       26.95       33.65      6.35 o 
   2   7   4       43.85       31.00      5.73 o 
   3   7   4        2.60       -1.27      6.64 o 
   4   7   4       58.78       60.40      8.58 o 
   5   7   4       51.90       32.23      8.03 o 
   6   7   4       44.41       46.67     10.40 o 
   7   7   4       91.39      104.64     19.04 o 
   8   7   4        4.89       -2.58     10.13 o 
   9   7   4        8.02      -15.64     15.64 o 
   0   8   4       79.12       78.12     15.21 o 
   1   8   4       10.77       11.35      6.01 o 
   2   8   4       20.29       32.91      7.22 o 
   3   8   4        4.65        5.90      8.64 o 
   4   8   4        4.46       -7.16      8.80 o 
   5   8   4       57.70       55.36     10.80 o 
   6   8   4        6.71       -6.51     10.34 o 
   7   8   4      134.80      115.52     14.04 o 
   8   8   4        5.77       15.45     13.09 o 
   1   9   4        6.24        7.60      7.18 o 
   2   9   4       27.98       32.02      7.46 o 
   3   9   4       16.95       15.14      9.40 o 
   4   9   4        0.04       -0.61      9.22 o 
   5   9   4       12.94       12.82     10.56 o 
   1   1   5     9710.30     9872.11     48.70 o 
   2   1   5       11.52        8.79      2.29 o 
   3   1   5      821.52      746.20      7.63 o 
   4   1   5       79.65       86.38      4.11 o 
   5   1   5       64.74       72.45      4.40 o 
   6   1   5       15.96       19.00      4.03 o 
   7   1   5       60.01       57.77      6.12 o 
   8   1   5       19.07       30.78      6.77 o 
   9   1   5       60.95       63.89      9.32 o 
  10   1   5      115.89      135.60     13.60 o 
  11   1   5       17.31       19.39     10.22 o 
  12   1   5        0.25       -4.31     13.64 o 
  13   1   5        0.00        6.73     22.25 o 
   0   2   5     1893.21     1807.99     18.42 o 
   1   2   5    12174.41    12481.07     72.88 o 
   2   2   5      941.37      913.73      8.02 o 
   3   2   5      137.79      147.72      6.54 o 
   4   2   5      298.74      291.64      8.80 o 
   5   2   5      317.63      372.25     10.23 o 
   6   2   5      115.60      122.99      6.24 o 
   7   2   5      758.96      792.95     15.77 o 
   8   2   5      141.16      142.16      9.48 o 
   9   2   5      180.08      182.88     12.64 o 
  10   2   5       26.86       34.56     10.21 o 
  11   2   5      134.51      148.87     19.41 o 
  12   2   5        8.35       17.48     17.60 o 
  13   2   5        1.46       30.08     19.86 o 
   1   3   5        8.61        7.43      2.73 o 
   2   3   5      209.64      224.62      8.01 o 
   3   3   5     1744.43     1690.00     15.72 o 
   4   3   5      113.17      130.90      6.48 o 
   5   3   5      508.67      468.92      7.49 o 
   6   3   5        3.04       -0.06      3.08 o 
   7   3   5      137.48      117.83      9.19 o 
   8   3   5       10.70       14.24      7.03 o 
   9   3   5      113.96      110.12     11.55 o 
  10   3   5      121.87      111.85     28.74 o 
  11   3   5       16.05       32.72     15.37 o 
  12   3   5        9.60       11.36     15.42 o 
   0   4   5     1550.43     1557.53     27.11 o 
   1   4   5        3.59        1.80      3.17 o 
   2   4   5     3299.34     3244.27     31.21 o 
   3   4   5      149.58      174.12     10.22 o 
   4   4   5       53.10       60.09      5.82 o 
   5   4   5       11.28        8.97      4.45 o 
   6   4   5      184.13      216.19      9.91 o 
   7   4   5      141.98      136.46     10.95 o 
   8   4   5      310.83      304.45     14.46 o 
   9   4   5       20.63       30.89     14.82 o 
  10   4   5        0.04       -9.53     13.28 o 
  11   4   5       21.07       34.07     18.20 o 
  12   4   5        0.22        2.10     18.86 o 
   1   5   5      265.14      285.47      8.34 o 
   2   5   5       28.47       36.24      4.86 o 
   3   5   5     2196.20     2256.95     24.44 o 
   4   5   5      115.58      127.97      9.01 o 
   5   5   5      100.84      101.95      8.69 o 
   6   5   5      180.18      170.92     10.89 o 
   7   5   5      208.81      201.46     13.16 o 
   8   5   5      191.93      169.31     13.46 o 
   9   5   5      114.53      156.47     16.38 o 
  10   5   5        9.98       -5.86     17.27 o 
  11   5   5        9.98       -4.59     18.04 o 
   0   6   5      694.10      738.29     27.80 o 
   1   6   5       43.45       48.38      6.32 o 
   2   6   5        0.87        0.77      5.00 o 
   3   6   5       95.05       99.70      8.42 o 
   4   6   5      176.38      180.93     10.72 o 
   5   6   5       18.33       12.66      6.86 o 
   6   6   5       22.05       13.59      7.34 o 
   7   6   5      172.94      171.26     14.44 o 
   8   6   5       37.60       27.44     13.73 o 
   9   6   5       36.78       21.75     19.26 o 
  10   6   5        4.20       16.40     19.93 o 
   1   7   5      100.66      121.71      8.07 o 
   2   7   5       36.33       34.24      5.86 o 
   3   7   5       41.71       43.97      8.49 o 
   4   7   5       11.97        3.90      7.61 o 
   5   7   5       68.44       40.43     11.08 o 
   6   7   5        3.59       16.34      9.35 o 
   7   7   5       76.34       74.69     12.36 o 
   8   7   5       11.29        3.52     10.53 o 
   9   7   5       14.26       48.18     15.87 o 
   0   8   5       39.19       34.01     10.08 o 
   1   8   5        9.88       12.01      5.97 o 
   2   8   5       30.80       39.89      9.00 o 
   3   8   5        0.09        7.50      8.07 o 
   4   8   5        0.31        9.63      8.66 o 
   5   8   5        3.43        8.99      9.81 o 
   6   8   5        1.54        2.77     10.01 o 
   7   8   5       18.44       17.29     11.17 o 
   8   8   5        2.47      -17.47     17.47 o 
   1   9   5       23.03       20.55      7.52 o 
   2   9   5       22.61       19.51      7.20 o 
   3   9   5       22.05       16.38      9.66 o 
   4   9   5       19.68       32.15     10.27 o 
   5   9   5        0.74        2.40     12.01 o 
   0   0   6    20261.99    21264.00    209.06 o 
   1   0   6      138.42      143.19      5.01 o 
   2   0   6      271.74      237.37      6.47 o 
   3   0   6     1951.85     1903.65     19.77 o 
   4   0   6     1007.13      982.80     13.78 o 
   5   0   6       36.20       59.46      6.73 o 
   6   0   6        2.15       11.66      6.16 o 
   7   0   6        9.09        9.66      7.85 o 
   8   0   6      159.48      162.67     14.05 o 
   9   0   6      182.29      187.67     15.59 o 
  10   0   6       65.87       47.62     14.10 o 
  11   0   6       29.60        3.34     13.72 o 
  12   0   6        0.32      -16.49     25.40 o 
  13   0   6       14.67       43.27     33.34 o 
   1   1   6     1092.79     1003.67      8.43 o 
   2   1   6     2285.67     2195.61     14.42 o 
   3   1   6       11.17        4.10      3.17 o 
   4   1   6       47.28       57.77      3.25 o 
   5   1   6      170.78      172.06      6.03 o 
   6   1   6       22.50       18.61      4.23 o 
   7   1   6        8.19        7.03      5.40 o 
   8   1   6      277.33      288.48     11.57 o 
   9   1   6       14.66       24.30      8.22 o 
  10   1   6       38.15       29.17      9.81 o 
  11   1   6        0.14        6.15     10.54 o 
  12   1   6      109.90      136.67     21.52 o 
  13   1   6        0.46        4.89     20.47 o 
   0   2   6    17264.51    18220.80    137.49 o 
   1   2   6     2845.26     2793.29     18.99 o 
   2   2   6      974.78      925.48     10.58 o 
   3   2   6       62.40       70.96      4.01 o 
   4   2   6        0.10       -3.41      3.83 o 
   5   2   6      369.24      375.51     10.68 o 
   6   2   6      144.06      170.98      6.69 o 
   7   2   6      131.31      142.40      7.48 o 
   8   2   6      181.34      182.97     12.30 o 
   9   2   6        0.29       12.05      9.23 o 
  10   2   6       38.45       36.68     10.31 o 
  11   2   6        5.27       -7.85     11.39 o 
  12   2   6       22.95       55.63     23.26 o 
  13   2   6        0.23       33.79     24.94 o 
   1   3   6     2182.16     2013.92     16.42 o 
   2   3   6     2534.33     2441.00     18.18 o 
   3   3   6      107.68      115.80      5.72 o 
   4   3   6      105.71      113.05      8.52 o 
   5   3   6      213.92      238.28      7.99 o 
   6   3   6       25.12       21.29      5.63 o 
   7   3   6        6.10        4.63      5.89 o 
   8   3   6     1011.54      959.33     19.20 o 
   9   3   6      224.97      221.91     14.27 o 
  10   3   6       57.55       49.17     14.66 o 
  11   3   6        1.28       -7.14     13.93 o 
  12   3   6        1.55       42.34     37.21 o 
   0   4   6     8013.50     8221.04     83.28 o 
   1   4   6      197.96      212.48      7.66 o 
   2   4   6       16.24       23.68      9.54 o 
   3   4   6        6.64        8.08      3.47 o 
   4   4   6        0.18        3.18      3.61 o 
   5   4   6       57.56       67.07      6.15 o 
   6   4   6      168.70      183.66     10.07 o 
   7   4   6        2.68       -6.55      6.55 o 
   8   4   6       44.85       36.11      8.45 o 
   9   4   6        4.12       -1.29     17.25 o 
  10   4   6       16.94        8.75     16.71 o 
  11   4   6        0.03        6.95     17.37 o 
  12   4   6        2.01        4.22     19.68 o 
   1   5   6      432.10      438.96      9.82 o 
   2   5   6        8.33        2.36      4.12 o 
   3   5   6       49.10       61.21      5.94 o 
   4   5   6       13.61        8.08      4.96 o 
   5   5   6        1.02        8.18      6.15 o 
   6   5   6       99.51      117.25     10.42 o 
   7   5   6       32.67       18.47      9.05 o 
   8   5   6       31.96       32.52     10.65 o 
   9   5   6      107.98      124.57     21.26 o 
  10   5   6       58.23       63.94     20.55 o 
  11   5   6        0.58      -10.67     18.18 o 
   0   6   6        0.93       -7.19      7.19 o 
   1   6   6      370.15      381.90     11.72 o 
   2   6   6      196.33      201.84     10.93 o 
   3   6   6      166.63      179.91     16.35 o 
   4   6   6       19.70       19.14      6.97 o 
   5   6   6       23.48       23.23      7.28 o 
   6   6   6      154.44      158.58     11.27 o 
   7   6   6       13.44       10.38      9.02 o 
   8   6   6      132.12      136.67     14.39 o 
   9   6   6       14.17       -1.15     10.50 o 
  10   6   6        6.23       11.20     18.98 o 
   1   7   6       44.78       51.48      7.95 o 
   2   7   6       69.07       65.44     10.69 o 
   3   7   6       38.79       47.27      8.63 o 
   4   7   6      156.87      139.45     10.63 o 
   5   7   6      120.75      134.65     10.84 o 
   6   7   6        0.32        5.66      8.98 o 
   7   7   6       29.96       19.91     10.40 o 
   8   7   6        1.33       -9.94      9.94 o 
   9   7   6       11.47       14.01     14.24 o 
   0   8   6       31.78       30.29      9.36 o 
   1   8   6      339.27      357.45     13.92 o 
   2   8   6        0.13       11.19      6.42 o 
   3   8   6       71.37       65.50     12.76 o 
   4   8   6      110.84      129.20     13.30 o 
   5   8   6       28.63       29.43     10.43 o 
   6   8   6       13.87       16.88     10.35 o 
   7   8   6       26.85       44.56     13.20 o 
   1   9   6        3.20       14.57      7.11 o 
   2   9   6       16.60       18.19      7.14 o 
   3   9   6       15.03       16.84     10.20 o 
   4   9   6       21.68       -6.93     15.81 o 
   5   9   6        0.21        8.37     13.83 o 
   1   1   7       29.18       20.18      2.44 o 
   2   1   7      266.45      231.11      4.56 o 
   3   1   7       81.50       82.42      3.31 o 
   4   1   7        1.39       -2.09      2.65 o 
   5   1   7      386.77      382.80      9.29 o 
   6   1   7        2.21       -2.70      3.86 o 
   7   1   7        1.80        7.40      5.62 o 
   8   1   7       67.96       73.11      8.26 o 
   9   1   7       17.14       10.95      8.34 o 
  10   1   7       25.61        7.06      9.98 o 
  11   1   7       73.34       72.97     23.61 o 
  12   1   7        1.49       -6.90     15.43 o 
  13   1   7        7.86       27.04     23.40 o 
   0   2   7     7579.90     7682.93     67.60 o 
   1   2   7      941.10      878.44      9.27 o 
   2   2   7        1.22        0.58      2.62 o 
   3   2   7      675.64      683.10      9.98 o 
   4   2   7        5.34        1.25      3.54 o 
   5   2   7      144.38      160.25      8.42 o 
   6   2   7      542.39      514.63     18.18 o 
   7   2   7       12.67        9.10      4.74 o 
   8   2   7      118.95      107.90     13.34 o 
   9   2   7      526.65      537.28     21.94 o 
  10   2   7       37.01       31.50     11.31 o 
  11   2   7       97.87       81.56     17.08 o 
  12   2   7       13.73       43.69     24.27 o 
  13   2   7        7.85       -0.70     50.41 o 
   1   3   7      630.27      572.95      7.77 o 
   2   3   7      614.34      669.24      7.59 o 
   3   3   7       82.23       83.07      4.65 o 
   4   3   7      646.52      653.27     14.90 o 
   5   3   7        1.70       10.28      4.04 o 
   6   3   7      180.60      171.99      9.69 o 
   7   3   7      226.43      228.14     11.53 o 
   8   3   7      610.20      632.51     23.34 o 
   9   3   7      201.12      201.79     19.82 o 
  10   3   7       27.73       11.04     16.02 o 
  11   3   7       71.34       83.77     21.06 o 
  12   3   7        1.41       -3.88     32.35 o 
   0   4   7     7054.98     7081.05     60.85 o 
   1   4   7        3.27        7.79      3.19 o 
   2   4   7      520.63      503.16      9.40 o 
   3   4   7        9.57       12.32      3.63 o 
   4   4   7      242.05      271.96      8.08 o 
   5   4   7      262.36      240.07     10.79 o 
   6   4   7      250.97      276.34     12.96 o 
   7   4   7       20.85       30.83      7.47 o 
   8   4   7       20.93       21.49      8.79 o 
   9   4   7        1.88       -4.84     11.12 o 
  10   4   7       24.20       24.42     24.00 o 
  11   4   7       28.92       34.57     19.94 o 
  12   4   7       17.21       20.26     20.71 o 
   1   5   7       89.38       92.50      7.72 o 
   2   5   7       82.58       92.27      6.44 o 
   3   5   7      101.37       97.34      6.76 o 
   4   5   7       97.88       94.50      6.75 o 
   5   5   7        5.13       -5.09      6.11 o 
   6   5   7      196.50      211.76     15.81 o 
   7   5   7       27.08       43.14      8.92 o 
   8   5   7        5.32       -7.70      8.51 o 
   9   5   7       39.32       45.44     18.34 o 
  10   5   7        8.29       -0.28     17.86 o 
  11   5   7       52.80       63.78     22.36 o 
   0   6   7       32.84       22.58      7.26 o 
   1   6   7      182.09      171.74     10.95 o 
   2   6   7      378.17      409.14     16.37 o 
   3   6   7       62.88       79.53      8.26 o 
   4   6   7       11.59        4.90      9.07 o 
   5   6   7        0.31        2.19      6.63 o 
   6   6   7      115.10      107.83     10.06 o 
   7   6   7      128.49      120.24     13.15 o 
   8   6   7        0.02       -0.76     10.06 o 
   9   6   7        2.58        9.29     12.70 o 
  10   6   7        6.03        5.90     19.09 o 
   1   7   7       27.50       25.30      6.79 o 
   2   7   7        0.58        0.92      3.91 o 
   3   7   7        0.15       -0.80      7.13 o 
   4   7   7       42.39       37.00      9.58 o 
   5   7   7        0.58        5.41      7.37 o 
   6   7   7        0.61        4.29      9.25 o 
   7   7   7       19.93       11.31     12.48 o 
   8   7   7        6.54       13.34     11.00 o 
   9   7   7        0.67      -10.95     13.03 o 
   0   8   7       17.77       14.08     11.86 o 
   1   8   7       55.56       58.56      7.62 o 
   2   8   7        7.34       10.85      6.31 o 
   3   8   7        6.83       -2.85     12.93 o 
   4   8   7       29.58       21.51     10.13 o 
   5   8   7        2.46       -8.87      8.87 o 
   6   8   7        7.80       12.39     14.88 o 
   7   8   7        4.24        2.84     14.55 o 
   1   9   7        0.09        7.66      6.87 o 
   2   9   7        4.12       -1.84      9.54 o 
   3   9   7       24.95       13.29     12.09 o 
   4   9   7        2.06       -1.29     11.67 o 
   5   9   7       10.84        2.62     16.52 o 
   0   0   8      842.18      838.24     17.80 o 
   1   0   8     1518.96     1390.77     17.17 o 
   2   0   8     2143.71     1921.45     18.65 o 
   3   0   8     1757.39     1552.53     19.40 o 
   4   0   8      134.26      131.21      6.05 o 
   5   0   8      746.43      775.42     16.50 o 
   6   0   8       10.18        8.93      6.93 o 
   7   0   8      275.39      227.40     21.15 o 
   8   0   8      320.38      371.04     27.85 o 
   9   0   8       42.13       42.05     16.29 o 
  10   0   8      125.17      144.08     43.09 o 
  11   0   8       70.63       68.57     21.53 o 
  12   0   8       85.55      160.54     37.72 o 
  13   0   8       11.16      -27.79     27.79 o 
   1   1   8      163.05      154.77      4.91 o 
   2   1   8     3697.71     3579.26     24.77 o 
   3   1   8       31.67       31.65      3.18 o 
   4   1   8      980.10      987.09     12.08 o 
   5   1   8       23.32       21.68      3.28 o 
   6   1   8      229.62      232.31      8.78 o 
   7   1   8       36.19       38.64      6.33 o 
   8   1   8       78.25       98.07     14.18 o 
   9   1   8       42.81       45.68     10.53 o 
  10   1   8       18.61       18.95     10.76 o 
  11   1   8       25.28       42.82     14.09 o 
  12   1   8       41.96       57.02     19.15 o 
  13   1   8       31.45       33.08     19.18 o 
   0   2   8     4951.65     4823.20     49.59 o 
   1   2   8      565.66      522.38      7.00 o 
   2   2   8       86.86       81.73      3.48 o 
   3   2   8     2905.81     2917.71     25.82 o 
   4   2   8       21.09       28.49      4.05 o 
   5   2   8      134.58      114.32      8.87 o 
   6   2   8      199.20      219.42     10.49 o 
   7   2   8      640.21      643.52     16.41 o 
   8   2   8      442.24      470.66     17.88 o 
   9   2   8       48.05       38.26     12.68 o 
  10   2   8      159.33      152.35     14.73 o 
  11   2   8        8.15      -11.84     11.84 o 
  12   2   8       11.73       -4.71     29.18 o 
  13   2   8        0.22       18.34     24.50 o 
   1   3   8       95.17      103.90      4.89 o 
   2   3   8     7947.25     8274.41     49.97 o 
   3   3   8       50.01       48.75      3.09 o 
   4   3   8       71.81       57.66      5.67 o 
   5   3   8        5.20        4.39      4.89 o 
   6   3   8      113.55      130.54      7.70 o 
   7   3   8      193.08      205.52     16.64 o 
   8   3   8      682.40      662.09     21.88 o 
   9   3   8      232.94      242.15     14.54 o 
  10   3   8       37.51       27.95     18.97 o 
  11   3   8      128.42      117.23     21.43 o 
  12   3   8        0.18       -2.24     22.09 o 
   0   4   8     7781.57     7832.99     66.89 o 
   1   4   8     1017.63     1008.05     11.26 o 
   2   4   8      805.87      799.79     10.22 o 
   3   4   8      162.70      160.26      5.08 o 
   4   4   8      166.60      179.29      5.80 o 
   5   4   8      410.20      390.68     19.33 o 
   6   4   8     1369.50     1389.65     27.18 o 
   7   4   8      107.60      120.38      9.91 o 
   8   4   8       69.79       69.48      9.99 o 
   9   4   8       91.92       75.54     13.51 o 
  10   4   8       32.39       -0.79     16.32 o 
  11   4   8       47.04       67.20     21.18 o 
  12   4   8        4.13       18.31     20.56 o 
   1   5   8      133.09      133.59      5.49 o 
   2   5   8       48.27       43.47      6.07 o 
   3   5   8       12.65       13.56      5.16 o 
   4   5   8      254.46      280.47     11.10 o 
   5   5   8      115.28      114.19      8.98 o 
   6   5   8       76.26       77.39      9.67 o 
   7   5   8        0.00       12.78      7.89 o 
   8   5   8       12.15        8.57      8.14 o 
   9   5   8        4.07        6.75     13.41 o 
  10   5   8        1.78        6.72     17.62 o 
  11   5   8       11.60       -9.49     19.02 o 
   0   6   8      176.82      170.99      9.25 o 
   1   6   8        0.49       -2.55      4.37 o 
   2   6   8      125.16      131.96      6.65 o 
   3   6   8        4.24        1.77      6.19 o 
   4   6   8       89.21       83.32     12.76 o 
   5   6   8      193.48      243.23     19.00 o 
   6   6   8       41.04       39.69      8.66 o 
   7   6   8        2.88       -7.23      7.34 o 
   8   6   8        5.14       -2.43      9.78 o 
   9   6   8       11.22       31.42     13.15 o 
  10   6   8        0.25      -11.32     14.69 o 
   1   7   8       24.39       23.66      6.15 o 
   2   7   8        7.40        7.99      6.43 o 
   3   7   8       12.39       22.51      8.07 o 
   4   7   8       84.32       61.30     10.32 o 
   5   7   8        0.01       -6.95      6.95 o 
   6   7   8       67.58       64.03     11.61 o 
   7   7   8        0.64        0.94     10.06 o 
   8   7   8       11.81       -7.12     12.47 o 
   9   7   8        6.55       25.11     18.36 o 
   0   8   8       28.02       43.24     13.54 o 
   1   8   8        1.19        2.85      7.83 o 
   2   8   8       20.93       19.04      6.80 o 
   3   8   8        8.84       -2.88      8.51 o 
   4   8   8       10.85        1.04      8.73 o 
   5   8   8        0.03       -9.27      9.27 o 
   6   8   8       44.43       39.27     11.81 o 
   7   8   8        8.50        8.34     13.05 o 
   1   9   8       16.34       12.69      8.02 o 
   2   9   8       24.49       34.59     11.24 o 
   3   9   8        5.63       11.21     11.54 o 
   4   9   8        3.53      -12.31     12.31 o 
   5   9   8        3.95       -7.24     13.83 o 
   1   1   9      225.73      190.79      5.08 o 
   2   1   9     1705.41     1599.59     13.93 o 
   3   1   9       96.38      100.23      3.53 o 
   4   1   9       25.87       19.69      2.98 o 
   5   1   9      168.32      176.86      6.06 o 
   6   1   9       13.65       15.28      3.83 o 
   7   1   9       52.94       45.00      6.98 o 
   8   1   9      184.74      165.09     13.47 o 
   9   1   9     1500.29     1489.92     31.67 o 
  10   1   9        3.94        0.45     11.56 o 
  11   1   9       43.64       52.23     14.74 o 
  12   1   9        1.09        0.26     13.72 o 
  13   1   9        1.75       24.37     19.08 o 
   0   2   9     1168.39     1064.96     17.10 o 
   1   2   9      633.41      639.83      7.73 o 
   2   2   9       46.42       47.24      3.05 o 
   3   2   9     1937.24     1915.77     18.65 o 
   4   2   9      314.20      325.61      8.62 o 
   5   2   9      259.34      274.97     10.82 o 
   6   2   9      465.80      451.79     14.41 o 
   7   2   9      151.10      130.90      9.68 o 
   8   2   9       17.39       18.37      8.16 o 
   9   2   9      116.34      113.86     12.88 o 
  10   2   9        4.24        3.35      9.78 o 
  11   2   9        5.63        8.52     12.93 o 
  12   2   9        2.46       -2.06     20.77 o 
   1   3   9     1793.56     1707.38     16.13 o 
   2   3   9     1817.97     1902.85     15.78 o 
   3   3   9      291.54      300.55      5.90 o 
   4   3   9      600.49      618.49     10.59 o 
   5   3   9        4.21        9.23      4.38 o 
   6   3   9      186.43      170.54      8.55 o 
   7   3   9      971.75      956.28     29.37 o 
   8   3   9      149.53      147.04     12.31 o 
   9   3   9       19.41       27.99      9.17 o 
  10   3   9       16.93        1.46     12.66 o 
  11   3   9        0.01       23.58     17.38 o 
  12   3   9       24.56       44.78     28.78 o 
   0   4   9      993.04     1006.97     16.05 o 
   1   4   9       89.07       94.04      4.62 o 
   2   4   9       14.79       22.07      3.29 o 
   3   4   9       40.68       47.11      3.91 o 
   4   4   9        1.42       -1.57      4.27 o 
   5   4   9      155.46      170.12      9.83 o 
   6   4   9        6.26        0.49      6.95 o 
   7   4   9      621.31      645.99     17.82 o 
   8   4   9      119.67      126.65     11.77 o 
   9   4   9       45.33       37.90     11.14 o 
  10   4   9       85.64       89.10     20.10 o 
  11   4   9       17.22        9.87     18.58 o 
  12   4   9        3.74       -0.40     32.55 o 
   1   5   9       70.05       63.80      4.82 o 
   2   5   9        1.39        8.75      3.47 o 
   3   5   9       62.29       79.44      7.01 o 
   4   5   9        1.47       13.61      4.31 o 
   5   5   9       57.68       56.78      7.80 o 
   6   5   9        1.17        4.74      7.24 o 
   7   5   9      327.93      321.67     16.11 o 
   8   5   9        0.05       -8.13      8.13 o 
   9   5   9       25.07       44.34     15.76 o 
  10   5   9       11.73       23.19     13.74 o 
  11   5   9       23.52       -6.06     24.02 o 
   0   6   9      273.17      284.54     11.34 o 
   1   6   9      117.70      113.77      7.85 o 
   2   6   9        2.02       -3.76      4.38 o 
   3   6   9        0.20        0.11      6.05 o 
   4   6   9       22.83       25.03      7.47 o 
   5   6   9       13.35       13.50      7.31 o 
   6   6   9        1.69        7.19      7.18 o 
   7   6   9       10.27        0.53      7.76 o 
   8   6   9        0.10       -9.69      9.69 o 
   9   6   9       27.65       44.09     14.13 o 
  10   6   9        4.99       13.48     15.73 o 
   1   7   9        2.94        2.83      5.18 o 
   2   7   9        8.03        6.65      5.53 o 
   3   7   9       17.07       12.65      7.75 o 
   4   7   9       18.82       17.19      7.63 o 
   5   7   9        1.96        8.34      7.73 o 
   6   7   9       10.82       16.53      8.29 o 
   7   7   9        0.10       -1.20      9.77 o 
   8   7   9        2.79        9.16     11.38 o 
   9   7   9       12.80       12.66     26.99 o 
   0   8   9      279.68      275.40     28.96 o 
   1   8   9       45.20       39.31     10.24 o 
   2   8   9       72.92       84.26      8.35 o 
   3   8   9        0.05       -6.77      7.98 o 
   4   8   9        6.56        9.35      9.01 o 
   5   8   9       22.97       33.02      9.57 o 
   6   8   9        2.40        4.47     10.93 o 
   7   8   9        9.62       26.60     14.16 o 
   1   9   9        8.16       16.85      8.27 o 
   2   9   9       19.06       32.85     11.27 o 
   3   9   9       16.03       16.64     10.82 o 
   4   9   9       16.11        5.08     16.11 o 
   0   0  10     1026.41     1124.87     22.80 o 
   1   0  10      552.76      563.70     11.18 o 
   2   0  10      570.05      668.31     16.75 o 
   3   0  10      321.41      335.65      8.33 o 
   4   0  10      535.21      496.35     11.50 o 
   5   0  10      343.49      354.24     13.12 o 
   6   0  10      221.81      244.48     12.03 o 
   7   0  10       25.57       23.97      9.33 o 
   8   0  10      261.71      238.33     20.21 o 
   9   0  10      679.18      636.72     58.48 o 
  10   0  10      351.73      358.82     38.74 o 
  11   0  10      165.78      152.39     26.11 o 
  12   0  10       19.81       77.76     23.57 o 
  13   0  10       52.55       75.59     26.38 o 
   1   1  10      512.31      498.13      7.54 o 
   2   1  10      738.13      644.80      8.44 o 
   3   1  10     1182.66     1181.23     11.17 o 
   4   1  10      250.49      231.71      6.69 o 
   5   1  10      165.65      169.38      6.09 o 
   6   1  10       27.61       26.68      7.62 o 
   7   1  10      870.50      829.68     22.02 o 
   8   1  10      496.23      478.01     18.16 o 
   9   1  10      611.65      600.00     23.07 o 
  10   1  10      104.51       88.05     17.54 o 
  11   1  10       82.12       76.97     15.60 o 
  12   1  10        8.55       23.21     14.46 o 
  13   1  10        8.27       12.66     18.67 o 
   0   2  10       68.16       66.17      6.06 o 
   1   2  10        7.99       15.52      2.67 o 
   2   2  10        5.53        3.96      2.51 o 
   3   2  10       49.66       52.49      4.15 o 
   4   2  10      566.80      591.03     10.79 o 
   5   2  10       84.85       86.00      5.97 o 
   6   2  10       16.43        9.17      5.96 o 
   7   2  10       44.93       33.38      7.48 o 
   8   2  10       41.74       56.05      9.97 o 
   9   2  10       64.61       76.85     10.89 o 
  10   2  10       46.02       41.90     11.40 o 
  11   2  10        2.39        5.59     12.54 o 
  12   2  10        5.72       46.88     39.50 o 
   1   3  10        1.08       -1.13      2.85 o 
   2   3  10     2257.63     2255.69     18.12 o 
   3   3  10       13.68       14.78      2.46 o 
   4   3  10        5.91        9.22      4.00 o 
   5   3  10      602.22      578.09     12.92 o 
   6   3  10        2.43        3.95      5.22 o 
   7   3  10       55.83       70.90      8.77 o 
   8   3  10      473.20      527.50     20.74 o 
   9   3  10       52.53       54.47      9.74 o 
  10   3  10       37.69       42.98     14.39 o 
  11   3  10       17.88       24.50     18.01 o 
  12   3  10        0.49      -11.00     22.30 o 
   0   4  10     2308.45     2365.02     34.50 o 
   1   4  10     1095.89     1093.75     11.97 o 
   2   4  10      499.89      503.59      8.46 o 
   3   4  10      103.11      100.84      4.58 o 
   4   4  10       12.95       16.31      4.70 o 
   5   4  10      149.77      163.63     10.01 o 
   6   4  10      197.08      188.25     10.99 o 
   7   4  10       28.00       44.08      8.02 o 
   8   4  10       27.35       33.27      9.09 o 
   9   4  10       90.99       96.22     12.90 o 
  10   4  10       22.61       13.27     13.04 o 
  11   4  10       23.88       34.71     18.29 o 
   1   5  10        0.33       -0.40      3.36 o 
   2   5  10       15.44        9.90      3.81 o 
   3   5  10       73.60       76.25      5.47 o 
   4   5  10        3.95        2.75      4.42 o 
   5   5  10       17.41        8.39      6.61 o 
   6   5  10       20.77       28.22      8.25 o 
   7   5  10       33.86       31.52      8.98 o 
   8   5  10        6.40       -2.08      8.48 o 
   9   5  10        0.01       -2.27     12.78 o 
  10   5  10        5.47       -3.94     13.33 o 
  11   5  10       12.34       14.08     25.78 o 
   0   6  10      140.99      155.86      9.11 o 
   1   6  10      588.90      576.12     12.18 o 
   2   6  10       10.07        5.16      5.49 o 
   3   6  10      151.05      155.17     13.26 o 
   4   6  10        0.94        1.08      6.61 o 
   5   6  10        8.84        1.93      7.87 o 
   6   6  10        0.07       -6.87      6.87 o 
   7   6  10       12.61        4.81      8.18 o 
   8   6  10       19.92       24.87     11.19 o 
   9   6  10       19.47       21.05     13.88 o 
  10   6  10       21.44       14.87     15.74 o 
   1   7  10        1.66       -3.28      5.17 o 
   2   7  10        6.13        5.47      5.38 o 
   3   7  10       49.87       60.55      9.60 o 
   4   7  10        0.14        6.65      7.34 o 
   5   7  10        0.43       -7.46      7.46 o 
   6   7  10        0.31       -8.06      8.06 o 
   7   7  10        2.43       10.27     10.41 o 
   8   7  10        0.02       -3.93     10.80 o 
   9   7  10       20.47        2.62     16.87 o 
   0   8  10      236.38      222.00     20.72 o 
   1   8  10       50.95       65.57     10.37 o 
   2   8  10       30.20       37.47     11.75 o 
   3   8  10        4.32        2.40      8.42 o 
   4   8  10        0.01        5.75      7.96 o 
   5   8  10        3.54       -2.03      8.54 o 
   6   8  10       51.57       41.72     13.03 o 
   7   8  10        3.79        1.74     14.21 o 
   1   9  10        0.15        6.06      8.25 o 
   2   9  10        2.65        3.91     12.91 o 
   3   9  10       27.28       19.03     11.39 o 
   4   9  10        4.11       11.98     16.26 o 
   1   1  11     5580.85     5794.90     36.75 o 
   2   1  11       89.46       87.92      4.17 o 
   3   1  11     5971.92     6250.13     39.64 o 
   4   1  11       43.38       49.00      3.62 o 
   5   1  11      471.45      436.59      9.24 o 
   6   1  11       12.95        9.83      4.33 o 
   7   1  11      582.73      558.16     19.93 o 
   8   1  11      127.90      137.67     11.68 o 
   9   1  11        8.54       -2.62      9.70 o 
  10   1  11       66.12       78.53     21.23 o 
  11   1  11       22.16       43.69     14.43 o 
  12   1  11        0.72       -0.30     13.84 o 
   0   2  11      324.77      311.69     10.95 o 
   1   2  11       65.31       60.92      3.65 o 
   2   2  11      213.52      207.82      5.37 o 
   3   2  11      187.18      196.15      4.98 o 
   4   2  11       26.49       20.05      4.84 o 
   5   2  11      344.20      309.22      9.74 o 
   6   2  11        3.65       -5.13      5.13 o 
   7   2  11      687.21      675.25     20.85 o 
   8   2  11      421.78      422.62     17.70 o 
   9   2  11        0.40       -8.25      8.25 o 
  10   2  11       45.20       24.79     11.05 o 
  11   2  11       67.52       80.66     15.91 o 
  12   2  11        4.61       44.46     24.13 o 
   1   3  11      299.78      312.63      7.46 o 
   2   3  11       39.44       50.36      3.72 o 
   3   3  11        0.36       -2.57      2.57 o 
   4   3  11       78.68       93.51      5.90 o 
   5   3  11       11.26       16.68      7.02 o 
   6   3  11       46.86       43.59      6.41 o 
   7   3  11      164.79      179.38     12.01 o 
   8   3  11      387.20      401.47     17.56 o 
   9   3  11        1.14       -1.34      8.45 o 
  10   3  11        0.13       -5.92     12.49 o 
  11   3  11       80.97       82.47     36.13 o 
  12   3  11       10.84      -14.54     22.04 o 
   0   4  11      161.48      153.06      9.14 o 
   1   4  11     2130.84     2145.01     18.32 o 
   2   4  11        0.13       -2.09      3.18 o 
   3   4  11        3.29        1.03      3.03 o 
   4   4  11       87.96      101.61      7.07 o 
   5   4  11      314.16      312.26     11.72 o 
   6   4  11       63.71       72.43      8.65 o 
   7   4  11       63.28       72.59      8.83 o 
   8   4  11       84.05       88.24     14.22 o 
   9   4  11        1.17        0.55     13.15 o 
  10   4  11        2.94       -4.49     14.47 o 
  11   4  11       17.83       14.91     19.33 o 
   1   5  11      243.31      248.75      7.24 o 
   2   5  11       12.11       11.90      4.52 o 
   3   5  11       18.91       17.16      4.55 o 
   4   5  11       48.85       53.99      6.19 o 
   5   5  11       22.26       22.21      6.84 o 
   6   5  11        0.00        4.57      7.62 o 
   7   5  11       69.32       69.72     10.05 o 
   8   5  11        0.04       -8.15      8.15 o 
   9   5  11        7.23        4.86     12.14 o 
  10   5  11       65.49       74.89     16.81 o 
  11   5  11        0.02       14.82     24.50 o 
   0   6  11        0.44        2.98      5.85 o 
   1   6  11     1070.33     1072.06     15.21 o 
   2   6  11        0.26       -0.79      5.32 o 
   3   6  11        8.28       12.80      6.59 o 
   4   6  11        8.67        6.59      7.05 o 
   5   6  11      242.38      231.28     13.17 o 
   6   6  11        3.79        0.14      7.52 o 
   7   6  11       50.35       30.17      8.98 o 
   8   6  11       15.39       -3.09      9.70 o 
   9   6  11       47.98       60.13     18.51 o 
  10   6  11       10.22        0.52     16.37 o 
   1   7  11        8.71       19.05      6.46 o 
   2   7  11        0.20       -5.15      5.15 o 
   3   7  11        1.25        2.68      6.97 o 
   4   7  11       48.97       48.09      9.58 o 
   5   7  11        9.33        5.80     10.38 o 
   6   7  11        1.53        0.31      8.62 o 
   7   7  11        0.35      -10.09     10.28 o 
   8   7  11        2.92       14.22     12.50 o 
   0   8  11      165.94      226.98     39.51 o 
   1   8  11        0.34        3.98      8.49 o 
   2   8  11       36.87       48.25      9.30 o 
   3   8  11       35.99       33.83      9.83 o 
   4   8  11        0.00       -4.41      8.18 o 
   5   8  11       11.41       22.86      9.47 o 
   6   8  11        8.97       -0.46     11.16 o 
   7   8  11        0.60       -4.12     13.07 o 
   1   9  11        0.84       -0.12      8.30 o 
   2   9  11        0.04       -4.70     10.51 o 
   3   9  11        2.09        7.49     10.67 o 
   4   9  11        0.17        9.13     13.64 o 
   0   0  12     5109.71     4885.45     67.26 o 
   1   0  12      219.01      226.98      9.60 o 
   2   0  12     2051.24     2101.05     25.67 o 
   3   0  12     6439.19     6590.21     57.35 o 
   4   0  12     1168.16     1250.02     22.78 o 
   5   0  12     1068.90     1136.63     21.37 o 
   6   0  12       43.07       44.18     12.46 o 
   7   0  12     1691.50     1751.70     34.48 o 
   8   0  12     1733.91     1670.99     55.30 o 
   9   0  12      534.11      565.89     92.05 o 
  10   0  12        0.10       18.67     16.42 o 
  11   0  12        6.25       23.43     20.31 o 
  12   0  12       11.18       10.59     21.44 o 
   1   1  12     2595.40     2609.85     21.00 o 
   2   1  12      309.11      331.99      7.01 o 
   3   1  12     2804.72     2972.12     22.55 o 
   4   1  12        8.19       11.53      3.32 o 
   5   1  12      272.62      288.15      7.42 o 
   6   1  12      208.14      205.28      7.87 o 
   7   1  12      159.28      161.32     13.00 o 
   8   1  12      489.48      459.81     18.46 o 
   9   1  12        6.71       17.25     10.40 o 
  10   1  12       91.14      121.42     15.89 o 
  11   1  12       13.59       24.96     13.59 o 
  12   1  12        0.52        6.65     14.20 o 
   0   2  12     1533.67     1452.93     27.47 o 
   1   2  12     1840.55     1843.94     17.05 o 
   2   2  12      772.13      751.52      9.22 o 
   3   2  12      335.96      322.13      7.66 o 
   4   2  12       47.16       59.29      5.08 o 
   5   2  12      621.93      574.92     12.10 o 
   6   2  12        9.77        6.48      5.54 o 
   7   2  12       96.10       85.16     10.25 o 
   8   2  12      945.52      916.86     22.89 o 
   9   2  12       36.35       36.46      9.70 o 
  10   2  12       40.64       57.72     14.27 o 
  11   2  12       94.72      129.09     17.48 o 
  12   2  12       38.08       44.15     32.16 o 
   1   3  12     1540.15     1492.24     15.27 o 
   2   3  12       63.42       73.56      4.07 o 
   3   3  12       63.80       72.65      4.08 o 
   4   3  12      121.34      128.47      6.82 o 
   5   3  12      414.37      423.92     11.30 o 
   6   3  12        9.67        5.84      5.65 o 
   7   3  12       15.23       19.76      7.67 o 
   8   3  12      128.92      115.57     11.50 o 
   9   3  12       54.35       61.30     11.58 o 
  10   3  12       43.43       41.58     10.82 o 
  11   3  12       29.53       46.09     24.00 o 
  12   3  12        4.08       11.45     39.10 o 
   0   4  12      603.69      579.48     16.02 o 
   1   4  12      662.51      687.91      9.99 o 
   2   4  12       35.15       38.03      4.21 o 
   3   4  12        2.07       -3.28      3.28 o 
   4   4  12      110.48      102.83      7.38 o 
   5   4  12      439.74      455.49     13.05 o 
   6   4  12       72.78       71.58     15.15 o 
   7   4  12       38.74       26.52      7.91 o 
   8   4  12       39.32       20.95     10.11 o 
   9   4  12       26.73       21.61     10.70 o 
  10   4  12      161.53      214.43     17.89 o 
  11   4  12       49.71       25.43     19.78 o 
   1   5  12      451.16      483.30     14.60 o 
   2   5  12      234.02      239.97      9.73 o 
   3   5  12        4.13        0.55      4.69 o 
   4   5  12        1.78        3.30      4.99 o 
   5   5  12        0.62       -3.35      5.79 o 
   6   5  12        1.15       10.58      8.00 o 
   7   5  12      130.82      108.54     11.82 o 
   8   5  12       25.49       41.76     11.52 o 
   9   5  12       28.36       20.91     13.10 o 
  10   5  12       30.67       35.73     15.43 o 
   0   6  12      704.42      699.00     21.71 o 
   1   6  12        0.77       13.22      5.07 o 
   2   6  12        0.02        7.58      5.00 o 
   3   6  12       18.79        9.93      5.25 o 
   4   6  12        6.15       -4.70      4.70 o 
   5   6  12       33.42       35.92      8.58 o 
   6   6  12       81.75       71.54      9.89 o 
   7   6  12        1.38       -5.99      8.74 o 
   8   6  12        8.00       12.38     10.76 o 
   9   6  12        0.11       -0.02     13.15 o 
  10   6  12        2.82       15.32     16.18 o 
   1   7  12       55.47       55.24      8.60 o 
   2   7  12       15.59       12.80      5.77 o 
   3   7  12       15.29       17.55      7.74 o 
   4   7  12        0.07       -4.79      7.21 o 
   5   7  12        0.71        1.01      8.64 o 
   6   7  12       17.41       15.60      9.25 o 
   7   7  12       22.41       20.59     11.32 o 
   8   7  12       25.87       21.88     12.84 o 
   0   8  12      233.55      240.29     26.41 o 
   1   8  12      130.12      166.11     13.67 o 
   2   8  12       10.84        3.04      7.78 o 
   3   8  12       16.24        3.66      8.69 o 
   4   8  12       12.07        6.10      8.89 o 
   5   8  12       20.24       15.45      9.25 o 
   6   8  12       35.78       58.77     33.07 o 
   1   9  12        4.76       12.38     12.00 o 
   2   9  12        0.58       11.96     10.98 o 
   3   9  12        5.84       17.96     11.24 o 
   4   9  12        0.01        6.28     11.85 o 
   1   1  13     1532.50     1508.14     15.62 o 
   2   1  13      374.20      396.74      7.27 o 
   3   1  13      915.56      919.16     11.65 o 
   4   1  13      946.68      914.19     10.82 o 
   5   1  13       36.69       30.44      3.99 o 
   6   1  13      362.60      345.34     10.71 o 
   7   1  13     1086.91     1034.65     24.25 o 
   8   1  13     1023.95     1016.72     23.93 o 
   9   1  13     1210.95     1188.70     29.90 o 
  10   1  13      194.27      211.71     27.98 o 
  11   1  13        8.84        4.49     12.75 o 
  12   1  13        2.69       -1.65     14.48 o 
   0   2  13      756.80      782.83     14.83 o 
   1   2  13      799.81      801.27     10.82 o 
   2   2  13      160.86      184.72      6.53 o 
   3   2  13      519.19      522.58      8.15 o 
   4   2  13      426.50      407.83      9.69 o 
   5   2  13      627.63      619.21     13.46 o 
   6   2  13      470.99      480.00     14.85 o 
   7   2  13        8.15       19.20      7.44 o 
   8   2  13      122.12      106.06     11.40 o 
   9   2  13        0.06        2.17      8.72 o 
  10   2  13        6.88       13.11     12.60 o 
  11   2  13        2.21       25.77     13.28 o 
  12   2  13        2.05       -5.98     22.77 o 
   1   3  13      110.16      100.85      5.56 o 
   2   3  13      334.02      320.55      7.83 o 
   3   3  13        5.59        3.01      3.06 o 
   4   3  13      612.75      628.44     12.42 o 
   5   3  13       40.74       44.59      5.79 o 
   6   3  13      395.83      376.40     12.89 o 
   7   3  13       30.03       26.79      8.80 o 
   8   3  13        1.88       -7.70      7.70 o 
   9   3  13       38.19       33.52      9.94 o 
  10   3  13       45.53       43.92     11.05 o 
  11   3  13      116.39      110.32     20.80 o 
  12   3  13       65.78       48.44     34.14 o 
   0   4  13        0.21       -0.23      4.89 o 
   1   4  13        0.40        1.83      3.70 o 
   2   4  13       35.54       40.95      4.33 o 
   3   4  13       32.67       34.24      4.44 o 
   4   4  13       45.10       43.66      6.34 o 
   5   4  13       59.69       63.03      7.18 o 
   6   4  13       46.23       58.38      8.66 o 
   7   4  13        5.48       -7.06      7.19 o 
   8   4  13        6.04        2.09      8.51 o 
   9   4  13      129.11      131.47     14.64 o 
  10   4  13       42.17       43.93     17.10 o 
  11   4  13       13.31       25.63     19.41 o 
   1   5  13      115.81      120.50      6.34 o 
   2   5  13       79.82       79.80      6.08 o 
   3   5  13        8.04       11.13      5.29 o 
   4   5  13      164.15      167.31      9.09 o 
   5   5  13      147.25      121.89      8.42 o 
   6   5  13       42.45       55.34      8.53 o 
   7   5  13       13.20       -2.03      8.49 o 
   8   5  13        0.70        5.48     10.15 o 
   9   5  13       16.10       15.71     10.87 o 
  10   5  13        0.00      -10.35     14.56 o 
   0   6  13      191.45      183.98     11.91 o 
   1   6  13      792.39      805.22     14.90 o 
   2   6  13      141.35      139.13      7.83 o 
   3   6  13        0.95        5.80      5.81 o 
   4   6  13        2.69       13.20      5.42 o 
   5   6  13       45.56       38.67      8.53 o 
   6   6  13       29.55       14.20      8.28 o 
   7   6  13       38.74       35.39     10.50 o 
   8   6  13        0.26       -7.59     10.64 o 
   9   6  13       28.11       22.11     14.92 o 
   1   7  13        0.04       -6.33      6.33 o 
   2   7  13       13.34       15.99      5.65 o 
   3   7  13       20.23       21.94      7.84 o 
   4   7  13       12.08        8.89      7.99 o 
   5   7  13       11.72       11.35      8.30 o 
   6   7  13       11.16       19.48      8.99 o 
   7   7  13        0.44       -1.95      9.84 o 
   8   7  13        2.67      -12.66     12.66 o 
   0   8  13        0.25       27.69     16.74 o 
   1   8  13      105.27      119.13     12.70 o 
   2   8  13        6.37        5.67      8.28 o 
   3   8  13        2.15       -6.82      7.84 o 
   4   8  13        2.22       -7.05      9.19 o 
   5   8  13        1.48       15.93      9.36 o 
   6   8  13        0.00        9.11     12.14 o 
   1   9  13        0.12        2.41     11.75 o 
   2   9  13        3.11       -3.67     12.28 o 
   3   9  13        0.76       -6.05     13.21 o 
   0   0  14     1433.05     1447.29     29.88 o 
   1   0  14      922.65     1037.63     19.03 o 
   2   0  14       27.86       27.67      5.03 o 
   3   0  14     1241.07     1179.86     17.51 o 
   4   0  14      251.62      263.92      9.71 o 
   5   0  14        0.02        2.23      5.95 o 
   6   0  14      877.94      891.22     23.55 o 
   7   0  14      760.17      720.45     23.53 o 
   8   0  14      263.86      275.45     22.08 o 
   9   0  14        6.77        9.24     23.42 o 
  10   0  14      273.60      291.57     31.21 o 
  11   0  14       66.76       60.05     22.25 o 
  12   0  14       31.69       51.28     27.39 o 
   1   1  14      135.46      161.75      5.87 o 
   2   1  14     1781.01     1824.28     16.74 o 
   3   1  14      146.00      154.41      5.88 o 
   4   1  14      603.06      601.40      9.07 o 
   5   1  14      220.92      221.62      7.26 o 
   6   1  14      118.12      124.50      7.58 o 
   7   1  14      544.27      544.48     19.20 o 
   8   1  14       66.31       88.39     11.12 o 
   9   1  14      238.57      257.97     17.25 o 
  10   1  14        1.28       -7.29     15.03 o 
  11   1  14       14.98       25.45     14.21 o 
  12   1  14       11.32       51.52     16.37 o 
   0   2  14       65.78       91.66      6.98 o 
   1   2  14      189.90      210.64      8.39 o 
   2   2  14      375.27      400.22      8.13 o 
   3   2  14       93.57       86.56      4.85 o 
   4   2  14       71.74       68.39      3.81 o 
   5   2  14        5.35        0.65      4.46 o 
   6   2  14      381.01      385.10     13.30 o 
   7   2  14      619.54      609.20     18.05 o 
   8   2  14      129.22      149.75     11.24 o 
   9   2  14       32.54       24.71     10.01 o 
  10   2  14      482.01      454.16     30.15 o 
  11   2  14        0.04        0.64     13.23 o 
  12   2  14        5.08       15.85     18.80 o 
   1   3  14        6.11        7.75      3.37 o 
   2   3  14        5.47       -2.31      3.28 o 
   3   3  14      218.85      226.66      7.09 o 
   4   3  14        0.01        2.34      4.55 o 
   5   3  14       10.20       10.04      5.03 o 
   6   3  14      105.96      113.78     10.48 o 
   7   3  14      118.83      129.32     11.52 o 
   8   3  14       61.04       60.37     10.12 o 
   9   3  14       58.37       68.63     11.37 o 
  10   3  14       13.05       32.11     14.37 o 
  11   3  14        0.28        4.21     19.22 o 
   0   4  14       19.32       26.82      5.93 o 
   1   4  14      126.50      124.73      5.76 o 
   2   4  14       97.86       99.75      6.34 o 
   3   4  14       23.36       19.52      5.56 o 
   4   4  14       42.10       53.00      6.56 o 
   5   4  14      165.19      159.76      9.63 o 
   6   4  14      153.59      127.90     10.34 o 
   7   4  14        0.28       -1.18      7.06 o 
   8   4  14       24.03       23.88      8.85 o 
   9   4  14       24.74       30.00     12.65 o 
  10   4  14       12.85       20.35     11.96 o 
  11   4  14        5.19       13.18     18.59 o 
   1   5  14        0.86        0.99      4.23 o 
   2   5  14      225.26      219.96      9.68 o 
   3   5  14       56.93       61.96      6.69 o 
   4   5  14       50.92       49.33      8.32 o 
   5   5  14       19.43       20.86      6.34 o 
   6   5  14        3.61       -5.57      6.93 o 
   7   5  14        1.00       -9.29      9.29 o 
   8   5  14        5.99        8.19      9.89 o 
   9   5  14        2.53       -8.13     12.05 o 
  10   5  14       59.58       59.96     16.72 o 
   0   6  14      228.14      241.26     15.21 o 
   1   6  14       77.52       86.33      7.32 o 
   2   6  14      120.38      113.27      7.50 o 
   3   6  14       78.32       66.42      7.02 o 
   4   6  14       10.62       14.44      5.63 o 
   5   6  14       58.87       49.89      7.29 o 
   6   6  14        0.09        2.99      7.89 o 
   7   6  14       21.84       24.10     11.42 o 
   8   6  14       15.86       18.70     11.29 o 
   9   6  14        0.63       -0.31     23.37 o 
   1   7  14       13.50        7.60      6.80 o 
   2   7  14       54.84       48.41      9.09 o 
   3   7  14        1.57        9.25      5.80 o 
   4   7  14        2.24       -7.18      7.18 o 
   5   7  14        6.30       11.53      8.71 o 
   6   7  14        4.79        1.10      8.52 o 
   7   7  14        5.80        6.42      9.44 o 
   8   7  14        9.42       13.17     18.22 o 
   0   8  14      106.96      104.60     16.82 o 
   1   8  14       78.92       74.38     10.65 o 
   2   8  14       68.16       58.99     10.42 o 
   3   8  14        0.38       -5.21      8.03 o 
   4   8  14       15.79       11.02     11.42 o 
   5   8  14       29.34       21.47     10.30 o 
   6   8  14        6.63       -9.47     10.08 o 
   1   9  14        1.27      -10.88     13.51 o 
   2   9  14        0.60       17.43     13.66 o 
   3   9  14        0.01        4.65     10.65 o 
   1   1  15     2404.18     2393.02     21.06 o 
   2   1  15     6855.28     7088.14     50.32 o 
   3   1  15       53.84       55.54      4.36 o 
   4   1  15        0.00       -0.61      2.75 o 
   5   1  15       30.36       30.62      4.54 o 
   6   1  15      106.22      102.27      7.24 o 
   7   1  15      328.42      337.82     13.40 o 
   8   1  15      226.32      211.72     13.96 o 
   9   1  15        0.00       -5.79      9.30 o 
  10   1  15        2.31        7.70     11.99 o 
  11   1  15        0.77        7.42     13.36 o 
  12   1  15        1.57       18.56     15.43 o 
   0   2  15        0.05       -0.65      4.65 o 
   1   2  15      392.02      384.94      9.77 o 
   2   2  15      734.78      762.30     12.67 o 
   3   2  15        1.91       -0.41      2.93 o 
   4   2  15      272.46      287.49     10.33 o 
   5   2  15        8.88        9.37      5.20 o 
   6   2  15      376.47      402.12     13.85 o 
   7   2  15       32.74       33.29      7.93 o 
   8   2  15      253.24      288.81     14.06 o 
   9   2  15      102.15      101.55     12.93 o 
  10   2  15        3.22       20.34     13.59 o 
  11   2  15       73.66       83.63     22.81 o 
  12   2  15       14.37       11.81     21.66 o 
   1   3  15      104.66       97.65      5.29 o 
   2   3  15      113.08      134.29      5.88 o 
   3   3  15        0.34        3.26      3.34 o 
   4   3  15      109.36      115.87      8.12 o 
   5   3  15       40.48       33.59      6.56 o 
   6   3  15       95.51      101.65      9.68 o 
   7   3  15        2.11        2.87      8.06 o 
   8   3  15       56.78       61.81     14.94 o 
   9   3  15      141.32      142.69     13.27 o 
  10   3  15        2.71      -10.13     10.13 o 
  11   3  15        1.09       -1.16     16.53 o 
   0   4  15     2034.56     2034.20     26.93 o 
   1   4  15      234.94      246.19      9.30 o 
   2   4  15        0.07       -3.84      3.84 o 
   3   4  15       10.88        7.90      4.14 o 
   4   4  15       18.21       15.69      6.00 o 
   5   4  15       41.59       36.92      9.24 o 
   6   4  15       72.81       80.62      9.48 o 
   7   4  15       38.93       37.88      9.33 o 
   8   4  15        1.87        4.55      8.59 o 
   9   4  15       26.49       16.12     10.97 o 
  10   4  15        0.80       -2.30     11.53 o 
  11   4  15        0.07      -15.08     16.59 o 
   1   5  15        0.09       -0.12      4.28 o 
   2   5  15       70.48       62.56      7.15 o 
   3   5  15        3.53        8.38      5.24 o 
   4   5  15        6.92        6.37      5.82 o 
   5   5  15       16.50        9.87      7.21 o 
   6   5  15       88.88       62.95      9.53 o 
   7   5  15       19.32       11.06      9.12 o 
   8   5  15        8.66        6.33     12.07 o 
   9   5  15        0.21       10.61     11.61 o 
  10   5  15        3.01       14.53     16.13 o 
   0   6  15     1692.69     1843.41     35.03 o 
   1   6  15      286.78      316.42     11.35 o 
   2   6  15       93.25       89.43      7.99 o 
   3   6  15       12.44       -2.67      6.30 o 
   4   6  15      100.37       95.77      7.81 o 
   5   6  15       27.73       23.27     10.69 o 
   6   6  15      155.94      161.78     13.96 o 
   7   6  15       25.81        0.05      9.19 o 
   8   6  15        0.37       -8.85     12.02 o 
   9   6  15       19.21       14.23     17.09 o 
   1   7  15        6.10        7.03      6.79 o 
   2   7  15       24.17       23.21      7.84 o 
   3   7  15        0.24        0.52      7.22 o 
   4   7  15        0.54        3.73      5.93 o 
   5   7  15       10.99       17.48     11.27 o 
   6   7  15        0.17        3.37      9.43 o 
   7   7  15        0.98       -5.48      9.12 o 
   8   7  15        8.56      -14.75     16.97 o 
   0   8  15       59.49       41.01     15.10 o 
   1   8  15        1.01       20.95      9.50 o 
   2   8  15        8.23       14.40      9.23 o 
   3   8  15        0.08       -1.15      8.67 o 
   4   8  15        2.26        4.49      8.99 o 
   5   8  15        0.07       -0.09     10.59 o 
   6   8  15        8.13       13.78     11.22 o 
   1   9  15        0.82        3.59     16.66 o 
   2   9  15        0.09       19.08     14.49 o 
   0   0  16     2296.09     2241.33     40.90 o 
   1   0  16      126.28      131.65      8.21 o 
   2   0  16        0.16       12.81      4.88 o 
   3   0  16     1181.29     1143.42     19.20 o 
   4   0  16     2116.34     2190.67     27.23 o 
   5   0  16        9.64       16.72      7.07 o 
   6   0  16      559.44      552.66     24.15 o 
   7   0  16     1118.14     1105.95     40.15 o 
   8   0  16       10.30       24.79     20.06 o 
   9   0  16      766.11      593.21     54.51 o 
  10   0  16       26.09       56.37     20.21 o 
  11   0  16       58.86       73.77     22.89 o 
  12   0  16       36.14       38.22     22.33 o 
   1   1  16        2.52        4.75      3.25 o 
   2   1  16      844.22      771.71     13.53 o 
   3   1  16        0.02       -0.79      3.31 o 
   4   1  16      293.31      276.26      7.97 o 
   5   1  16       19.22        8.09      4.89 o 
   6   1  16      231.98      203.67     11.60 o 
   7   1  16       18.47       21.18      7.28 o 
   8   1  16      572.54      591.38     22.89 o 
   9   1  16       82.93       71.07     14.09 o 
  10   1  16      191.37      209.29     19.42 o 
  11   1  16       24.95       30.26     14.22 o 
  12   1  16        2.99       13.35     14.99 o 
   0   2  16      512.95      555.43     13.90 o 
   1   2  16       67.14       66.39      5.50 o 
   2   2  16      131.89      149.63      6.27 o 
   3   2  16        9.02       11.23      3.36 o 
   4   2  16      379.81      417.06     11.05 o 
   5   2  16      293.71      272.65     11.85 o 
   6   2  16       25.11       39.78      7.67 o 
   7   2  16       43.44       48.83      8.73 o 
   8   2  16      145.86      142.73     12.66 o 
   9   2  16       13.52       16.91     10.37 o 
  10   2  16        9.34       11.39     10.86 o 
  11   2  16        3.93       15.49     13.86 o 
  12   2  16       18.34       38.38     18.75 o 
   1   3  16       61.39       67.88      4.90 o 
   2   3  16       15.17       15.98      4.08 o 
   3   3  16       67.44       60.09      5.01 o 
   4   3  16       40.90       30.18      5.39 o 
   5   3  16        2.49       -0.62      5.70 o 
   6   3  16       88.42       77.20      9.09 o 
   7   3  16        1.31       11.28      8.19 o 
   8   3  16       19.31       32.44      9.37 o 
   9   3  16       28.09       18.53     13.48 o 
  10   3  16       30.89       56.91     12.66 o 
  11   3  16        5.73       20.71     14.18 o 
   0   4  16      571.08      582.62     15.00 o 
   1   4  16       12.96       14.54      4.07 o 
   2   4  16       19.63       19.91      4.58 o 
   3   4  16       76.80       74.18      6.06 o 
   4   4  16      140.61      126.26      9.98 o 
   5   4  16       27.25       18.49      7.66 o 
   6   4  16       68.06       62.98      8.91 o 
   7   4  16        2.82       -5.16      7.81 o 
   8   4  16        0.04        8.46      9.01 o 
   9   4  16        0.24       -7.89     10.56 o 
  10   4  16       64.66       56.73     15.25 o 
  11   4  16        4.21       11.47     19.36 o 
   1   5  16       84.94       75.17      6.52 o 
   2   5  16      287.15      262.29     10.39 o 
   3   5  16       38.69       39.33      5.87 o 
   4   5  16       45.69       45.77      8.71 o 
   5   5  16        1.54        8.42      7.16 o 
   6   5  16        2.54        4.17      7.74 o 
   7   5  16       53.58       57.19     11.89 o 
   8   5  16       37.20       36.69     11.91 o 
   9   5  16        0.73       -9.90     10.67 o 
  10   5  16        3.40        5.55     16.51 o 
   0   6  16      345.57      352.28     21.84 o 
   1   6  16      401.85      410.22     15.29 o 
   2   6  16       26.69       35.85      6.82 o 
   3   6  16        2.13        3.93      6.82 o 
   4   6  16        1.63       -6.56      6.56 o 
   5   6  16       17.30        1.08      8.24 o 
   6   6  16        2.69        6.79      9.01 o 
   7   6  16        5.21       -0.40      9.39 o 
   8   6  16       19.49       18.83     12.34 o 
   9   6  16       10.22      -12.63     15.46 o 
   1   7  16       17.72       25.47      7.49 o 
   2   7  16       34.88       40.88      9.32 o 
   3   7  16        3.13        7.29      8.26 o 
   4   7  16       57.55       64.19      9.58 o 
   5   7  16        4.07        9.23     10.32 o 
   6   7  16        0.78        4.63      9.01 o 
   7   7  16       12.23       -5.05      9.74 o 
   0   8  16       76.10       92.61     17.02 o 
   1   8  16       84.64       75.18     11.57 o 
   2   8  16       85.95      103.85     11.86 o 
   3   8  16        7.92        8.59      9.11 o 
   4   8  16        7.91       -1.01      9.09 o 
   5   8  16        6.82       12.57      9.93 o 
   1   9  16        3.13       11.11     16.00 o 
   1   1  17        5.52        3.02      3.45 o 
   2   1  17      954.67      918.35     13.34 o 
   3   1  17      179.16      178.24      6.96 o 
   4   1  17       89.43       95.56      5.38 o 
   5   1  17        4.88       11.44      4.61 o 
   6   1  17      300.05      288.01     14.83 o 
   7   1  17      146.42      154.26     12.30 o 
   8   1  17     1072.36     1020.37     24.82 o 
   9   1  17      117.51      115.19     12.38 o 
  10   1  17        6.49       -4.89     12.74 o 
  11   1  17        4.79       10.87     14.14 o 
  12   1  17        0.98        7.79     17.59 o 
   0   2  17      304.75      307.45     13.22 o 
   1   2  17       35.78       35.97      4.80 o 
   2   2  17      102.67      113.85      6.42 o 
   3   2  17      196.48      198.66      7.01 o 
   4   2  17       10.51        4.18      3.66 o 
   5   2  17        3.57        2.09      5.33 o 
   6   2  17       49.36       50.30      8.40 o 
   7   2  17       86.75       79.09      9.37 o 
   8   2  17       15.35       25.57      9.31 o 
   9   2  17       45.31       26.08     10.82 o 
  10   2  17       11.12       19.73     11.35 o 
  11   2  17       18.39       38.10     14.72 o 
   1   3  17      138.67      144.72      6.70 o 
   2   3  17        1.75       -3.71      3.71 o 
   3   3  17      427.09      441.92     10.27 o 
   4   3  17       26.03       24.84      5.61 o 
   5   3  17       17.69        4.68      6.18 o 
   6   3  17       48.63       30.49      9.22 o 
   7   3  17       27.13       38.29      9.29 o 
   8   3  17        0.70       -0.26      8.27 o 
   9   3  17      116.65      141.51     24.47 o 
  10   3  17       18.62       40.96     12.52 o 
  11   3  17       42.39       29.75     15.16 o 
   0   4  17      118.84      111.68     12.64 o 
   1   4  17        0.52       -4.42      4.42 o 
   2   4  17        0.93       -1.01      4.43 o 
   3   4  17       25.17       13.10      5.49 o 
   4   4  17        3.11        5.10      6.13 o 
   5   4  17       59.53       68.37     12.64 o 
   6   4  17      313.10      286.02     14.29 o 
   7   4  17       12.94       12.26      8.90 o 
   8   4  17        7.05       -8.81      8.81 o 
   9   4  17       33.49       22.90     12.20 o 
  10   4  17        0.41       -6.11     11.71 o 
   1   5  17        7.27        9.47      5.18 o 
   2   5  17       34.65       33.18      6.92 o 
   3   5  17        8.57        4.81      5.97 o 
   4   5  17       86.14       96.33      9.59 o 
   5   5  17        3.85        6.47      7.36 o 
   6   5  17        0.30        5.18      8.06 o 
   7   5  17        0.19       -5.64      9.83 o 
   8   5  17        8.52       16.33     14.14 o 
   9   5  17        0.23        5.99     11.50 o 
  10   5  17       38.23       65.28     19.79 o 
   0   6  17      609.63      667.22     27.11 o 
   1   6  17       57.20       54.13      7.51 o 
   2   6  17      179.45      200.44     10.70 o 
   3   6  17       15.46       16.93      7.38 o 
   4   6  17        3.20        0.20      7.68 o 
   5   6  17       12.03        9.78      9.72 o 
   6   6  17       35.92       38.31     10.48 o 
   7   6  17        0.32       13.24     12.77 o 
   8   6  17       27.76       48.12     13.63 o 
   9   6  17       18.11        6.89     22.05 o 
   1   7  17       59.90       47.85      8.34 o 
   2   7  17        0.05       -6.48      7.24 o 
   3   7  17        5.77        4.19      7.98 o 
   4   7  17        7.65       11.53      8.33 o 
   5   7  17       15.11        5.36      8.01 o 
   6   7  17        0.42        5.12      9.58 o 
   7   7  17        0.03        5.16     11.26 o 
   0   8  17        8.42       19.68     12.30 o 
   1   8  17      163.19      152.84     14.45 o 
   2   8  17        6.16       -8.64      8.64 o 
   3   8  17       30.10       16.63      9.86 o 
   4   8  17        0.15       -2.20      9.61 o 
   5   8  17        2.44       11.44     10.50 o 
   0   0  18      878.87      760.88     23.16 o 
   1   0  18      445.35      457.52     15.39 o 
   2   0  18      164.26      195.56     12.05 o 
   3   0  18      242.47      227.59     14.95 o 
   4   0  18       26.12       25.04      6.21 o 
   5   0  18      148.09      156.76     10.06 o 
   6   0  18      237.27      263.56     14.75 o 
   7   0  18        1.15       -3.53     10.13 o 
   8   0  18      448.64      442.04     23.35 o 
   9   0  18      153.90      128.31     25.42 o 
  10   0  18      153.93      146.48     25.92 o 
  11   0  18       60.13       86.25     23.86 o 
  12   0  18       13.80       38.11     33.34 o 
   1   1  18       76.91       79.70      5.29 o 
   2   1  18      341.75      349.16      9.77 o 
   3   1  18        7.05       11.02      3.94 o 
   4   1  18       16.93       14.41      4.08 o 
   5   1  18       20.32       16.78      4.63 o 
   6   1  18        7.01       13.19      6.67 o 
   7   1  18        6.36        6.50      8.35 o 
   8   1  18      123.26      151.43     14.12 o 
   9   1  18        9.43       10.71      9.41 o 
  10   1  18       24.57       26.49     11.90 o 
  11   1  18        0.02       10.45     14.41 o 
   0   2  18        2.06       -1.58      5.81 o 
   1   2  18       69.53       66.31      5.39 o 
   2   2  18      123.51      135.79      7.21 o 
   3   2  18        6.28        6.23      4.29 o 
   4   2  18       34.63       34.20      4.91 o 
   5   2  18        7.24       -5.09      6.08 o 
   6   2  18       27.54       22.82      7.67 o 
   7   2  18       28.48       31.16      7.98 o 
   8   2  18      295.47      279.86     16.33 o 
   9   2  18        0.98       -6.80     10.69 o 
  10   2  18       16.56       21.18     11.80 o 
  11   2  18        4.82        3.35     13.75 o 
   1   3  18      129.55      137.32      7.28 o 
   2   3  18       79.64       64.96      5.95 o 
   3   3  18      139.07      153.55      9.06 o 
   4   3  18        3.74        0.68      5.18 o 
   5   3  18      144.47      134.36      9.04 o 
   6   3  18       76.42       78.86     10.89 o 
   7   3  18       25.24       33.17      9.56 o 
   8   3  18        9.63        8.75     13.40 o 
   9   3  18      103.23      123.42     13.73 o 
  10   3  18       47.85       43.40     13.08 o 
  11   3  18       20.73       25.79     16.63 o 
   0   4  18     1836.90     1819.42     31.98 o 
   1   4  18      183.82      197.71      9.20 o 
   2   4  18      148.85      131.90      7.53 o 
   3   4  18       49.43       46.21      6.52 o 
   4   4  18        1.24       -1.61      5.70 o 
   5   4  18      153.49      150.13     11.06 o 
   6   4  18      189.11      154.12     12.93 o 
   7   4  18      149.65      152.38     13.42 o 
   8   4  18       25.64       17.97     10.28 o 
   9   4  18       37.38       30.48     12.54 o 
  10   4  18       31.77       60.83     15.38 o 
   1   5  18       21.44       23.02      5.57 o 
   2   5  18       22.69       14.09      6.39 o 
   3   5  18       80.45       88.64      8.80 o 
   4   5  18       65.35       78.68      8.98 o 
   5   5  18        8.03        3.00      7.46 o 
   6   5  18       10.40       -7.66      7.66 o 
   7   5  18       10.18       -5.64     10.12 o 
   8   5  18        4.35      -10.18     10.18 o 
   9   5  18        4.09       20.36     13.55 o 
   0   6  18      210.02      239.37     16.08 o 
   1   6  18      243.90      252.42     11.66 o 
   2   6  18        9.70        3.11      6.13 o 
   3   6  18      146.96      127.61     10.77 o 
   4   6  18        5.72        4.94      6.61 o 
   5   6  18       40.67       42.52      9.29 o 
   6   6  18      104.63       78.53     12.17 o 
   7   6  18        4.16       11.04     11.15 o 
   8   6  18       12.09       45.21     13.79 o 
   1   7  18       30.57       22.95      7.62 o 
   2   7  18       17.34       14.29      8.13 o 
   3   7  18      131.91      141.99     11.70 o 
   4   7  18       12.19       10.13      8.15 o 
   5   7  18        4.14        9.44      8.62 o 
   6   7  18        5.26        2.65      9.63 o 
   7   7  18        2.37        2.60     13.52 o 
   0   8  18        4.26       -0.94     15.47 o 
   1   8  18        1.82        4.55      9.70 o 
   2   8  18       18.12       10.05      9.89 o 
   3   8  18        0.00       -6.91     10.27 o 
   4   8  18       10.74        9.94     10.72 o 
   5   8  18        3.45       -0.40     27.79 o 
   1   1  19        0.16       -3.72      3.72 o 
   2   1  19      126.51      141.68      7.05 o 
   3   1  19      185.68      198.96      8.43 o 
   4   1  19       84.03       84.12      5.88 o 
   5   1  19       35.82       27.64      5.03 o 
   6   1  19      301.28      278.22     13.66 o 
   7   1  19      304.17      301.98     17.03 o 
   8   1  19       12.89       12.76     12.36 o 
   9   1  19        0.82        5.39      9.39 o 
  10   1  19        0.05        4.56     19.15 o 
  11   1  19        1.85      -13.45     13.45 o 
   0   2  19      119.65      135.52     10.54 o 
   1   2  19      427.81      423.66     11.65 o 
   2   2  19       60.14       47.87      5.48 o 
   3   2  19      440.78      410.80     11.01 o 
   4   2  19        9.10        0.99      4.64 o 
   5   2  19        6.26        3.72      5.84 o 
   6   2  19       37.09       27.96      7.47 o 
   7   2  19       59.70       75.17      9.56 o 
   8   2  19      118.86      126.82     12.72 o 
   9   2  19       45.31       48.76     12.28 o 
  10   2  19       36.37       35.63     13.19 o 
  11   2  19        2.62        4.09     13.72 o 
   1   3  19      206.59      217.22      8.75 o 
   2   3  19        2.60        6.28      4.78 o 
   3   3  19      513.86      484.63     11.89 o 
   4   3  19       32.66       41.37      6.43 o 
   5   3  19        0.15       -5.85      5.85 o 
   6   3  19       11.88       14.44      8.66 o 
   7   3  19      591.64      630.77     22.79 o 
   8   3  19       53.17       57.75     11.23 o 
   9   3  19       91.79       70.63     13.24 o 
  10   3  19        0.44        2.73     11.39 o 
  11   3  19        5.22       14.33     16.50 o 
   0   4  19       63.61       51.40      8.56 o 
   1   4  19      675.26      713.91     14.79 o 
   2   4  19        1.21        8.79      5.49 o 
   3   4  19        3.53        0.99      5.74 o 
   4   4  19       13.29       20.74      6.71 o 
   5   4  19       71.15       40.93      8.87 o 
   6   4  19       14.80       21.38      9.57 o 
   7   4  19        0.25       10.68      9.07 o 
   8   4  19       13.36        4.04      9.66 o 
   9   4  19       93.53      102.11     24.35 o 
  10   4  19       10.92       43.21     17.10 o 
   1   5  19        6.20        2.97      5.24 o 
   2   5  19       72.81       78.85      8.63 o 
   3   5  19        7.05        9.94      6.41 o 
   4   5  19        0.36       -6.51      6.51 o 
   5   5  19      117.29      130.30     10.46 o 
   6   5  19        3.98        1.79     10.95 o 
   7   5  19        0.00       11.33     10.85 o 
   8   5  19        1.51      -10.84     10.84 o 
   9   5  19        0.51      -12.63     13.36 o 
   0   6  19      119.42       87.87     17.36 o 
   1   6  19       15.99       22.90      6.60 o 
   2   6  19      121.25      112.60      9.20 o 
   3   6  19       19.04       27.97      7.89 o 
   4   6  19       31.67       25.19      7.93 o 
   5   6  19       93.59       89.79     10.83 o 
   6   6  19        5.13       -8.07      9.14 o 
   7   6  19       14.89       38.34     12.60 o 
   8   6  19        0.05        1.85     13.76 o 
   1   7  19       21.03        9.73      7.69 o 
   2   7  19       16.35       12.45      8.07 o 
   3   7  19       10.61       10.51      8.16 o 
   4   7  19        1.02       -2.71      8.19 o 
   5   7  19       37.22       34.89      9.76 o 
   6   7  19        0.33       -0.39      9.17 o 
   0   8  19       32.86       32.21     13.34 o 
   1   8  19       81.91       74.35     12.44 o 
   2   8  19        0.01        6.78     10.40 o 
   3   8  19       13.69        7.33     10.31 o 
   4   8  19        0.28        4.31     10.50 o 
   0   0  20      288.26      273.02     17.67 o 
   1   0  20      199.60      194.80     10.84 o 
   2   0  20       10.81       10.27      5.87 o 
   3   0  20        0.78       -0.95      6.40 o 
   4   0  20       68.07       69.79      7.96 o 
   5   0  20        1.73       -2.13      6.15 o 
   6   0  20       46.27       58.46     10.05 o 
   7   0  20      200.57      221.23     36.17 o 
   8   0  20       46.63       19.46     16.37 o 
   9   0  20       17.87        3.77     13.26 o 
  10   0  20       27.21       26.97     16.06 o 
  11   0  20       11.52       11.99     20.16 o 
   1   1  20       11.58        7.16      4.22 o 
   2   1  20      104.53      106.26      6.60 o 
   3   1  20       69.97       89.78      7.64 o 
   4   1  20       14.02        7.11      4.60 o 
   5   1  20        6.48        5.84      6.13 o 
   6   1  20       37.55       35.66      8.86 o 
   7   1  20        3.70        4.90      8.40 o 
   8   1  20       27.30       24.70      8.68 o 
   9   1  20       10.09       -3.50      9.30 o 
  10   1  20        1.13        8.21     13.17 o 
  11   1  20        2.83       42.31     16.22 o 
   0   2  20      121.24      123.67     10.73 o 
   1   2  20        6.61       -0.17      4.45 o 
   2   2  20      133.06      127.91      7.11 o 
   3   2  20       26.61       19.97      5.08 o 
   4   2  20       35.79       42.82      6.41 o 
   5   2  20        4.14        0.54      5.79 o 
   6   2  20       38.97       33.33      7.77 o 
   7   2  20       78.83       76.34      9.01 o 
   8   2  20      141.69      147.88     15.10 o 
   9   2  20        0.68       13.65     10.44 o 
  10   2  20       12.60        1.12     13.69 o 
  11   2  20        1.45        2.24     14.50 o 
   1   3  20        4.00        7.64      5.16 o 
   2   3  20      108.19      113.65      7.16 o 
   3   3  20      224.87      236.42     13.62 o 
   4   3  20       22.91       35.80      6.41 o 
   5   3  20       13.02       12.71      6.88 o 
   6   3  20       93.67       86.56     10.14 o 
   7   3  20       44.02       74.85     11.06 o 
   8   3  20        1.72       -4.74      9.18 o 
   9   3  20       91.52       73.08     13.27 o 
  10   3  20       54.32       38.67     13.44 o 
   0   4  20      383.67      395.51     18.36 o 
   1   4  20      961.96      911.14     16.64 o 
   2   4  20        0.32       -1.28      5.29 o 
   3   4  20       29.73       20.40      6.10 o 
   4   4  20       13.07       11.39      6.47 o 
   5   4  20      129.59       97.60      9.60 o 
   6   4  20       89.03       74.57     10.03 o 
   7   4  20       13.65        0.64      9.11 o 
   8   4  20        8.89       18.99     10.44 o 
   9   4  20        5.76        4.95     11.82 o 
  10   4  20       51.00       48.74     18.31 o 
   1   5  20       77.10       86.09      7.39 o 
   2   5  20        0.04        2.13      6.23 o 
   3   5  20       55.43       38.17      8.44 o 
   4   5  20       28.89       12.62     10.35 o 
   5   5  20        1.16        1.40      7.34 o 
   6   5  20       33.81       21.35      9.33 o 
   7   5  20       18.45       41.69     12.01 o 
   8   5  20       39.27       36.81     13.38 o 
   9   5  20        8.76       -1.03     13.60 o 
   0   6  20       34.70       22.15     10.61 o 
   1   6  20        3.04        3.04      7.01 o 
   2   6  20       70.35       86.64      8.70 o 
   3   6  20       93.98       93.00      9.91 o 
   4   6  20        2.69        3.71      7.14 o 
   5   6  20        0.59        0.63      8.37 o 
   6   6  20        0.04       -1.52      9.79 o 
   7   6  20       17.98       25.64     14.11 o 
   8   6  20        1.43       -5.57     13.32 o 
   1   7  20       16.55       21.23      8.39 o 
   2   7  20        0.00       -6.96      6.96 o 
   3   7  20       36.83       35.52     10.09 o 
   4   7  20       64.66       80.43     10.87 o 
   5   7  20        6.57        5.75      8.96 o 
   6   7  20        0.03       14.75     10.11 o 
   0   8  20      117.71      126.53     17.72 o 
   1   8  20       13.51       20.23     10.59 o 
   2   8  20       75.66       73.10     14.19 o 
   3   8  20       13.60       16.08     11.37 o 
   1   1  21      744.07      694.94     13.60 o 
   2   1  21       12.33       14.29      5.00 o 
   3   1  21      154.89      156.09      8.20 o 
   4   1  21        2.51       -1.73      4.54 o 
   5   1  21       37.18       43.84      6.86 o 
   6   1  21       52.43       53.39      8.98 o 
   7   1  21       72.55       89.53     11.38 o 
   8   1  21       38.41       26.12      9.92 o 
   9   1  21       19.60       17.48     10.57 o 
  10   1  21        3.77        1.49     11.32 o 
  11   1  21        1.86       -0.61     14.02 o 
   0   2  21        5.39        8.30      7.11 o 
   1   2  21      565.97      552.65     13.77 o 
   2   2  21        3.07        1.41      4.59 o 
   3   2  21      270.49      267.14     11.73 o 
   4   2  21       69.90       73.33      7.48 o 
   5   2  21        5.97        5.89      6.02 o 
   6   2  21        4.86        1.40      6.75 o 
   7   2  21      250.09      237.79     13.83 o 
   8   2  21        6.82        6.40      9.25 o 
   9   2  21        2.58       10.56     11.13 o 
  10   2  21      106.13      129.19     17.34 o 
  11   2  21        7.91       16.64     19.57 o 
   1   3  21     1311.76     1291.64     19.38 o 
   2   3  21      114.03      118.90      7.52 o 
   3   3  21      147.01      156.09      9.09 o 
   4   3  21       45.14       35.37      6.72 o 
   5   3  21       94.45       76.71      8.16 o 
   6   3  21        4.84        5.59      7.63 o 
   7   3  21      262.94      214.96     14.49 o 
   8   3  21       73.06       76.66     11.75 o 
   9   3  21       38.86       16.39     11.65 o 
  10   3  21        0.79        4.12     13.81 o 
   0   4  21      140.04      138.86     12.53 o 
   1   4  21     1461.39     1394.77     19.72 o 
   2   4  21       30.01       25.84      6.26 o 
   3   4  21       55.10       49.50      7.22 o 
   4   4  21       42.48       25.55      6.94 o 
   5   4  21       71.09       61.95     10.09 o 
   6   4  21        0.96        4.41      8.09 o 
   7   4  21       90.49       74.36     10.70 o 
   8   4  21        9.82       14.10     10.34 o 
   9   4  21        2.25       17.58     14.02 o 
   1   5  21      181.67      203.24     10.51 o 
   2   5  21      121.35      120.17     10.15 o 
   3   5  21        9.67       15.44      6.96 o 
   4   5  21      279.77      281.86     13.19 o 
   5   5  21       46.76       40.20      8.70 o 
   6   5  21       56.21       34.07      9.91 o 
   7   5  21        6.25        6.48      9.41 o 
   8   5  21       25.74       10.52     12.33 o 
   9   5  21        7.54        2.69     14.01 o 
   0   6  21       87.11       94.58     13.81 o 
   1   6  21        9.88        9.33      6.85 o 
   2   6  21       91.25      109.61     10.07 o 
   3   6  21       16.53        5.03      6.74 o 
   4   6  21        0.00        0.04      7.40 o 
   5   6  21        6.81        3.05      7.75 o 
   6   6  21        8.85       -0.52     10.09 o 
   7   6  21        4.63       19.12     11.15 o 
   1   7  21        0.44       -0.13      7.52 o 
   2   7  21       36.19       39.45      8.96 o 
   3   7  21       14.52       15.19      9.42 o 
   4   7  21        2.60        7.54      8.85 o 
   5   7  21        4.21       12.78      9.35 o 
   6   7  21       12.59        3.51     12.65 o 
   0   8  21       47.44       53.57     21.16 o 
   1   8  21        6.53        5.99     13.82 o 
   2   8  21       26.11       21.96     15.45 o 
   3   8  21        5.79        6.83     14.06 o 
   0   0  22      442.16      405.58     27.45 o 
   1   0  22       12.55       10.91      7.20 o 
   2   0  22       31.78       25.27      7.90 o 
   3   0  22      119.13      129.37     13.89 o 
   4   0  22       58.82       62.09     10.53 o 
   5   0  22        0.08        3.06      7.40 o 
   6   0  22        3.43      -10.31     10.31 o 
   7   0  22       17.79       28.56     13.20 o 
   8   0  22       55.35       26.86     14.42 o 
   9   0  22        0.63       -9.45     13.07 o 
  10   0  22        2.80      -12.04     16.31 o 
  11   0  22        0.10      -21.83     27.79 o 
   1   1  22       37.96       48.88      5.98 o 
   2   1  22        4.06        8.00      4.83 o 
   3   1  22       13.58       10.43      5.08 o 
   4   1  22       64.72       58.71      6.17 o 
   5   1  22       61.44       54.82      8.41 o 
   6   1  22        2.85        1.97      7.22 o 
   7   1  22       78.94       85.68     11.25 o 
   8   1  22        8.94       10.63      9.37 o 
   9   1  22        6.49       -2.59     11.26 o 
  10   1  22        5.83       38.00     13.44 o 
  11   1  22        5.37       19.55     17.75 o 
   0   2  22      494.02      464.63     18.74 o 
   1   2  22       12.66        5.10      5.25 o 
   2   2  22       87.93       84.65      6.86 o 
   3   2  22        0.24        2.21      5.88 o 
   4   2  22      136.67      132.28     11.07 o 
   5   2  22        0.37        2.88      6.11 o 
   6   2  22       39.58       47.98      8.29 o 
   7   2  22        0.51       10.86      7.86 o 
   8   2  22        1.47       -8.37      9.27 o 
   9   2  22       22.84        5.78     10.41 o 
  10   2  22       16.73       16.48     12.84 o 
   1   3  22        0.32       -5.12      5.12 o 
   2   3  22      118.85      117.39      7.61 o 
   3   3  22       61.53       62.64      8.01 o 
   4   3  22      173.49      145.51     10.01 o 
   5   3  22       59.18       60.77      8.65 o 
   6   3  22       33.70       12.27      8.33 o 
   7   3  22       59.45       51.72     10.11 o 
   8   3  22        1.68        4.50      9.05 o 
   9   3  22        4.58        4.74     10.42 o 
  10   3  22       17.27       13.68     14.02 o 
   0   4  22      419.10      411.09     19.27 o 
   1   4  22       59.35       53.69      6.66 o 
   2   4  22      325.37      328.22     12.24 o 
   3   4  22       23.63       19.82      6.54 o 
   4   4  22        0.01       -0.64      6.26 o 
   5   4  22        5.39       -1.54      7.19 o 
   6   4  22        0.48        1.21      8.01 o 
   7   4  22        0.00       -6.86      8.44 o 
   8   4  22        1.83        2.21     11.33 o 
   9   4  22       32.25       14.27     14.10 o 
   1   5  22       11.67        0.19      6.13 o 
   2   5  22       15.65       23.66      6.56 o 
   3   5  22       95.76      125.44     10.04 o 
   4   5  22        5.02        7.14      7.09 o 
   5   5  22        1.30        2.22      8.05 o 
   6   5  22        0.34       -6.03      8.31 o 
   7   5  22       13.86        8.90      9.75 o 
   8   5  22       22.48       16.59     11.48 o 
   0   6  22       94.52      110.58     32.95 o 
   1   6  22       45.93       29.13      7.93 o 
   2   6  22        7.84       14.75      7.51 o 
   3   6  22       31.28       30.12      7.85 o 
   4   6  22       57.90       82.89      9.92 o 
   5   6  22        0.13       11.75      8.91 o 
   6   6  22       47.98       62.99     12.88 o 
   7   6  22        3.77       -7.71     11.86 o 
   1   7  22       19.77       12.52      8.58 o 
   2   7  22        9.23       15.33      8.75 o 
   3   7  22       12.26        8.96      8.68 o 
   4   7  22       18.48       14.09      9.46 o 
   5   7  22       27.65       48.22     11.32 o 
   0   8  22        0.23      -13.35     16.31 o 
   1   8  22       10.13       20.43     14.87 o 
   2   8  22       32.10       11.80     16.77 o 
   1   1  23      373.67      386.89     12.72 o 
   2   1  23      525.55      516.63     14.55 o 
   3   1  23       18.86       19.07      5.84 o 
   4   1  23        5.51       -0.40      4.91 o 
   5   1  23        0.25       -0.41      5.86 o 
   6   1  23      179.30      156.53     12.25 o 
   7   1  23       11.57       18.01      9.25 o 
   8   1  23       52.76       53.36     12.73 o 
   9   1  23        0.00       -8.49     15.58 o 
  10   1  23       33.96       51.54     14.01 o 
   0   2  23     4980.41     4876.39     62.23 o 
   1   2  23      110.17      114.67      8.04 o 
   2   2  23      696.17      635.85     14.29 o 
   3   2  23        1.27       11.33      6.45 o 
   4   2  23       12.29       10.71      6.51 o 
   5   2  23      111.04      102.02      8.93 o 
   6   2  23      102.64       85.39      9.74 o 
   7   2  23      145.48      130.64     22.91 o 
   8   2  23        0.16       -8.76      8.76 o 
   9   2  23        9.66       21.67     10.77 o 
  10   2  23       31.70       18.92     14.86 o 
   1   3  23       10.49        5.31      6.42 o 
   2   3  23      144.54      156.98      9.10 o 
   3   3  23       25.41       25.32      7.01 o 
   4   3  23      154.54      158.96     10.17 o 
   5   3  23       12.26        5.22      8.45 o 
   6   3  23        1.48       -4.73      8.07 o 
   7   3  23       27.21       16.69      9.77 o 
   8   3  23       40.45       32.95     10.81 o 
   9   3  23       14.49       13.93     11.10 o 
  10   3  23        3.12        0.50     13.31 o 
   0   4  23      234.29      229.21     15.67 o 
   1   4  23        0.07       -1.85      5.18 o 
   2   4  23      130.00      139.59      9.10 o 
   3   4  23       30.48       27.07      7.15 o 
   4   4  23       71.72       83.54      9.02 o 
   5   4  23       71.21       55.07      9.75 o 
   6   4  23       16.10        9.64      8.61 o 
   7   4  23       90.90       90.18     12.76 o 
   8   4  23        0.26       -2.95      9.57 o 
   9   4  23        3.14       -9.40     15.39 o 
   1   5  23        0.23       -2.75      6.24 o 
   2   5  23       50.03       42.82      7.75 o 
   3   5  23       45.55       35.87      7.92 o 
   4   5  23        5.43        5.18      7.17 o 
   5   5  23        0.16        9.99      8.80 o 
   6   5  23       39.95       30.95      9.72 o 
   7   5  23        0.00       -7.60      9.22 o 
   8   5  23       56.88       41.12     19.87 o 
   0   6  23       30.97       46.40     21.43 o 
   1   6  23       11.11       14.06      7.88 o 
   2   6  23       26.74       31.05      8.21 o 
   3   6  23       15.05       13.59      7.48 o 
   4   6  23        2.29       14.64      8.23 o 
   5   6  23        2.07       11.29      9.65 o 
   6   6  23       10.57        1.14     10.98 o 
   7   6  23        0.48        2.33     12.85 o 
   1   7  23        7.93        6.00      8.52 o 
   2   7  23       11.70       13.15      9.45 o 
   3   7  23        0.00       10.78      9.03 o 
   4   7  23        0.03        0.18      9.66 o 
   5   7  23        0.00       17.59     14.22 o 
   0   0  24        9.93        8.46     29.57 o 
   1   0  24      168.68      175.26     17.46 o 
   2   0  24      833.49      758.68     42.60 o 
   3   0  24      157.91      141.58     13.74 o 
   4   0  24      128.91      135.76     12.40 o 
   5   0  24        2.81      -10.29     10.50 o 
   6   0  24        4.72       -1.86     12.41 o 
   7   0  24      137.86      141.87     24.64 o 
   8   0  24        2.56        6.01     13.97 o 
   9   0  24        2.57      -12.66     14.61 o 
  10   0  24       19.05        6.69     17.04 o 
   1   1  24       58.10       64.95      7.46 o 
   2   1  24      420.76      417.65     13.91 o 
   3   1  24       56.88       60.11      6.89 o 
   4   1  24      117.72      107.33      8.66 o 
   5   1  24       16.02       13.97      6.53 o 
   6   1  24       41.38       35.66     10.56 o 
   7   1  24       17.21       10.47      9.96 o 
   8   1  24       35.37       41.93     12.36 o 
   9   1  24        8.36       15.75     12.02 o 
  10   1  24        2.14       12.49     14.32 o 
   0   2  24     1344.63     1342.41     28.74 o 
   1   2  24      472.61      467.48     19.71 o 
   2   2  24      279.23      279.29     11.22 o 
   3   2  24       11.98       23.81      7.12 o 
   4   2  24      296.06      287.43     19.17 o 
   5   2  24       59.68       52.28      7.60 o 
   6   2  24       36.16       35.33      8.52 o 
   7   2  24       22.74       33.61     10.37 o 
   8   2  24        0.21        7.25      9.93 o 
   9   2  24        9.52       22.52     12.74 o 
  10   2  24        0.79      -10.54     14.95 o 
   1   3  24       48.26       49.71      6.97 o 
   2   3  24      110.07      108.83      9.00 o 
   3   3  24       57.26       53.51      7.71 o 
   4   3  24       30.24       21.10      7.53 o 
   5   3  24       56.72       46.13      8.72 o 
   6   3  24       43.73       35.26     13.06 o 
   7   3  24       36.83       35.32      9.97 o 
   8   3  24       13.13        1.43     10.74 o 
   9   3  24       63.44       55.97     14.12 o 
   0   4  24        4.78        3.84      8.20 o 
   1   4  24       59.89       72.56      7.75 o 
   2   4  24        0.08        1.66      5.83 o 
   3   4  24      199.60      249.66     13.99 o 
   4   4  24       22.75       11.18      7.28 o 
   5   4  24        0.54       -0.43      8.25 o 
   6   4  24       41.83       36.66      9.83 o 
   7   4  24       27.58       24.01     10.78 o 
   8   4  24       38.80       29.31     10.92 o 
   9   4  24       54.65       45.85     14.19 o 
   1   5  24        0.01        7.42      7.05 o 
   2   5  24       48.01       60.66      8.15 o 
   3   5  24       18.27       14.71      7.29 o 
   4   5  24      121.49      116.32     11.19 o 
   5   5  24       14.79       24.64      9.30 o 
   6   5  24       45.78       34.16     10.37 o 
   7   5  24        4.21        4.23      9.90 o 
   8   5  24       65.68       29.12     13.74 o 
   0   6  24        0.23        4.63     11.75 o 
   1   6  24        0.68       -5.45      7.28 o 
   2   6  24        9.14       19.23      7.38 o 
   3   6  24        3.58       16.92      7.65 o 
   4   6  24        0.11        0.30      8.23 o 
   5   6  24       25.09       41.15     10.87 o 
   6   6  24        0.17        9.65     11.80 o 
   1   7  24        7.75       -0.72      8.60 o 
   2   7  24       12.71       19.65      9.44 o 
   3   7  24        1.71       -4.08      9.79 o 
   4   7  24        4.78        5.45     15.13 o 
   1   1  25      210.28      215.51     11.53 o 
   2   1  25       42.68       43.29      7.45 o 
   3   1  25        0.00       -5.50      5.50 o 
   4   1  25      212.10      205.97     11.69 o 
   5   1  25      160.27      142.03     10.66 o 
   6   1  25       20.08       14.93      8.89 o 
   7   1  25       41.38       40.88     11.51 o 
   8   1  25        0.01        9.47      9.69 o 
   9   1  25       26.78       24.34     12.78 o 
  10   1  25        1.07       -8.05     17.14 o 
   0   2  25      187.00      180.93     13.56 o 
   1   2  25      326.38      325.03     17.25 o 
   2   2  25       31.95       20.06      6.16 o 
   3   2  25       29.16       27.64      6.95 o 
   4   2  25        0.14        2.68      6.61 o 
   5   2  25        0.01       15.76      7.30 o 
   6   2  25      227.57      215.09     12.98 o 
   7   2  25       28.19       26.31     10.53 o 
   8   2  25        7.31        5.42     10.72 o 
   9   2  25        8.50       22.66     13.11 o 
   1   3  25       39.93       29.35      7.22 o 
   2   3  25      308.88      331.59     14.87 o 
   3   3  25      272.86      286.92     13.63 o 
   4   3  25        0.27       -3.05      6.35 o 
   5   3  25       30.13       19.77      8.15 o 
   6   3  25      142.49      156.65     17.73 o 
   7   3  25       20.39        9.54      9.42 o 
   8   3  25       53.75       55.94     12.14 o 
   9   3  25        3.13        2.00     13.06 o 
   0   4  25       78.80       87.88     12.11 o 
   1   4  25       39.96       48.87      7.27 o 
   2   4  25       65.17       61.72      7.82 o 
   3   4  25        2.01        5.28      7.02 o 
   4   4  25        0.49       -3.67      6.90 o 
   5   4  25        2.06       -1.22      8.15 o 
   6   4  25       93.16      101.45     12.18 o 
   7   4  25       13.33       14.66      9.72 o 
   8   4  25        1.67       13.49     12.12 o 
   1   5  25        3.09       -5.43      6.45 o 
   2   5  25       41.00       27.11      7.52 o 
   3   5  25      138.15      135.63     11.03 o 
   4   5  25        1.80       19.75      8.43 o 
   5   5  25        4.94        5.92      9.43 o 
   6   5  25       41.50       65.23     11.60 o 
   7   5  25        0.04        3.71     10.47 o 
   0   6  25        6.58       -3.97     10.08 o 
   1   6  25       28.58       28.07      8.82 o 
   2   6  25       17.69       23.82     10.37 o 
   3   6  25        0.16        1.55      7.25 o 
   4   6  25        1.97       11.25      9.35 o 
   5   6  25        0.91        3.63      9.96 o 
   6   6  25        4.60       17.85     17.30 o 
   1   7  25        0.03       -7.52     11.93 o 
   2   7  25       14.20       20.78     13.22 o 
   3   7  25       19.47       10.45     13.48 o 
   0   0  26      473.48      453.45     32.08 o 
   1   0  26     4384.11     4322.91     66.39 o 
   2   0  26      353.24      369.47     21.28 o 
   3   0  26      193.66      222.71     17.09 o 
   4   0  26       14.85        6.27      8.13 o 
   5   0  26      263.72      228.47     21.58 o 
   6   0  26      104.34      121.02     18.61 o 
   7   0  26        0.17       34.89     14.79 o 
   8   0  26        1.81       -0.31     14.39 o 
   9   0  26        0.44       14.29     16.42 o 
   1   1  26        6.75       13.94      6.71 o 
   2   1  26       80.22       93.59      8.89 o 
   3   1  26      140.99      124.03     10.62 o 
   4   1  26        0.34       13.59      6.93 o 
   5   1  26      168.33      155.56     12.43 o 
   6   1  26        6.67       10.94      9.05 o 
   7   1  26       25.82        3.17     10.51 o 
   8   1  26       14.74       -0.15     10.15 o 
   9   1  26        0.01       27.10     13.31 o 
   0   2  26       82.02       88.65     12.89 o 
   1   2  26       12.08       17.85      6.55 o 
   2   2  26      225.09      229.14     10.61 o 
   3   2  26      402.25      418.41     14.99 o 
   4   2  26        0.52       -4.67      6.51 o 
   5   2  26        0.14        0.47      7.06 o 
   6   2  26        8.25       20.52      8.59 o 
   7   2  26       52.01       60.33     13.50 o 
   8   2  26        4.63       24.00     12.06 o 
   9   2  26        6.38        8.08     14.30 o 
   1   3  26        5.24        9.31      5.82 o 
   2   3  26        4.32       10.71      7.08 o 
   3   3  26       55.05       53.37      8.17 o 
   4   3  26       42.49       37.11      7.88 o 
   5   3  26        8.22        1.17      7.63 o 
   6   3  26       92.36      107.84     11.76 o 
   7   3  26        0.28       11.27     10.33 o 
   8   3  26        1.69        1.06     10.67 o 
   9   3  26        2.86       17.31     17.25 o 
   0   4  26      191.62      186.00     18.00 o 
   1   4  26       21.85       21.17      6.71 o 
   2   4  26        0.34       -0.93      6.66 o 
   3   4  26        6.11       -5.92      7.15 o 
   4   4  26        3.58        6.01      7.53 o 
   5   4  26      135.65      134.09     11.73 o 
   6   4  26       26.91       43.16     10.81 o 
   7   4  26        0.23        0.35      9.73 o 
   8   4  26       19.56       10.31     16.04 o 
   1   5  26       14.80        2.67      7.63 o 
   2   5  26       23.70       32.81      7.79 o 
   3   5  26       29.36       24.46      8.92 o 
   4   5  26        1.09       -7.35      7.35 o 
   5   5  26        1.18       -3.15      9.31 o 
   6   5  26       13.13        0.37      9.63 o 
   7   5  26        8.86       -0.21     12.24 o 
   0   6  26       16.04       13.68     15.53 o 
   1   6  26        5.06        2.62      8.06 o 
   2   6  26        0.28        5.22      8.36 o 
   3   6  26        7.60        4.42      8.52 o 
   4   6  26        0.22       -8.78      8.78 o 
   5   6  26       24.43       11.30     11.49 o 
   1   7  26        1.04        3.38     13.20 o 
   2   7  26       15.44       24.65     14.44 o 
   1   1  27     1131.98     1185.22     22.25 o 
   2   1  27        2.66        3.55      6.40 o 
   3   1  27       81.98       96.94      8.78 o 
   4   1  27        0.28        8.44      7.34 o 
   5   1  27        3.50        0.76      8.58 o 
   6   1  27       37.34       23.08     10.21 o 
   7   1  27      114.02      134.85     14.06 o 
   8   1  27        0.20        3.99     11.88 o 
   9   1  27        4.45       16.86     17.49 o 
   0   2  27       28.19       29.84     10.19 o 
   1   2  27      494.37      470.38     22.30 o 
   2   2  27        0.05       -2.30      6.07 o 
   3   2  27       80.95       90.95      9.64 o 
   4   2  27       25.88        9.24      7.98 o 
   5   2  27       13.68       30.48      8.83 o 
   6   2  27       17.66       10.08     10.73 o 
   7   2  27        0.34        4.35     11.27 o 
   8   2  27        0.02       12.07     11.86 o 
   9   2  27        0.18       -9.15     29.01 o 
   1   3  27      168.13      191.35     10.43 o 
   2   3  27       11.40       14.16      7.59 o 
   3   3  27       70.78       74.38      8.66 o 
   4   3  27       19.42       33.29      7.94 o 
   5   3  27       10.92        5.42      7.63 o 
   6   3  27        3.91       22.86      9.93 o 
   7   3  27        3.08       -9.92      9.92 o 
   8   3  27        7.49       -0.96     15.18 o 
   0   4  27        7.35       12.09     10.94 o 
   1   4  27       79.15       86.26      9.87 o 
   2   4  27        0.79        5.02      7.07 o 
   3   4  27       63.15       51.70      9.07 o 
   4   4  27       22.72       22.22      8.41 o 
   5   4  27        5.57        7.23      9.71 o 
   6   4  27        0.63        2.35      9.17 o 
   7   4  27        0.17        9.26     10.54 o 
   1   5  27       15.67       22.36      8.21 o 
   2   5  27       30.73       61.92     11.09 o 
   3   5  27       33.33       43.87      9.53 o 
   4   5  27        0.00        2.95      8.59 o 
   5   5  27       10.47       11.88      9.54 o 
   6   5  27        0.77       -9.96     10.60 o 
   0   6  27        2.68        5.62     12.23 o 
   1   6  27       10.94       -1.01      8.51 o 
   2   6  27        0.25        8.19      8.81 o 
   3   6  27       42.09       44.06      9.79 o 
   4   6  27        6.64       28.02     11.81 o 
   0   0  28      701.83      674.02     39.65 o 
   1   0  28      693.96      706.17     27.54 o 
   2   0  28       20.99       21.62      9.82 o 
   3   0  28      216.07      217.41     17.37 o 
   4   0  28      155.02      129.58     24.40 o 
   5   0  28      159.63      144.33     19.26 o 
   6   0  28       17.15       17.84     14.14 o 
   7   0  28      174.72      156.50     21.43 o 
   8   0  28       13.82       21.27     16.46 o 
   9   0  28       20.07       54.57     24.96 o 
   1   1  28       22.90       30.04      7.21 o 
   2   1  28        0.33       -1.71      7.63 o 
   3   1  28       12.00        4.28      6.83 o 
   4   1  28       15.67       18.18      8.24 o 
   5   1  28        7.86        7.69      9.03 o 
   6   1  28       13.72       11.96      9.84 o 
   7   1  28        1.14       -3.28      9.94 o 
   8   1  28       10.12       38.10     13.82 o 
   9   1  28        1.99      -11.91     17.31 o 
   0   2  28        7.16       -3.85      9.85 o 
   1   2  28        2.24       -4.23      6.38 o 
   2   2  28      168.42      185.34     12.19 o 
   3   2  28        1.38       -6.74      6.74 o 
   4   2  28        0.17       11.28      8.07 o 
   5   2  28        0.37       -6.87      8.01 o 
   6   2  28       15.07       14.47      9.89 o 
   7   2  28       13.16       21.58     11.78 o 
   8   2  28       19.45       18.66     13.04 o 
   1   3  28       44.56       37.73      8.65 o 
   2   3  28        0.01       -0.07      7.60 o 
   3   3  28       93.28      121.24     10.94 o 
   4   3  28        0.49       19.27      7.40 o 
   5   3  28        5.54        3.90      8.03 o 
   6   3  28        7.93       18.83     10.96 o 
   7   3  28        1.38        1.50     11.78 o 
   8   3  28       18.65       -4.30     15.68 o 
   0   4  28        0.70       -7.06     10.63 o 
   1   4  28       13.62       17.96      8.15 o 
   2   4  28        1.98        0.19      7.38 o 
   3   4  28       58.08       55.71      9.63 o 
   4   4  28        9.24       14.15      8.07 o 
   5   4  28        0.02       -6.44      8.16 o 
   6   4  28        1.30       -0.84      9.87 o 
   7   4  28        9.14       -0.43     17.02 o 
   1   5  28       17.01       18.00      8.60 o 
   2   5  28        0.11       -2.55      7.70 o 
   3   5  28       26.67       33.29      9.53 o 
   4   5  28       33.72       29.99      9.76 o 
   5   5  28       31.42       21.42     10.71 o 
   6   5  28        1.64        0.58     13.68 o 
   0   6  28       19.34        7.60     12.93 o 
   1   6  28        6.00        5.30      8.98 o 
   2   6  28        2.68        3.66     11.57 o 
   3   6  28       10.42       30.71     13.92 o 
   4   6  28        0.62       10.71     12.14 o 
   1   1  29       88.63      116.48      9.91 o 
   2   1  29       40.16       57.51      8.67 o 
   3   1  29        0.53        5.90      7.20 o 
   4   1  29        0.10       -3.12      7.34 o 
   5   1  29       80.59       74.02     11.69 o 
   6   1  29        0.86        9.84     11.10 o 
   7   1  29       25.47       38.50     11.44 o 
   8   1  29       17.24        8.54     16.50 o 
   0   2  29       62.68       99.83     13.29 o 
   1   2  29       57.79       62.04      8.72 o 
   2   2  29       71.61       66.44      9.22 o 
   3   2  29        0.03       -4.20      7.20 o 
   4   2  29        8.28        9.76      7.92 o 
   5   2  29       17.30       13.41      8.74 o 
   6   2  29        1.85        6.79     10.87 o 
   7   2  29        2.08       23.78     12.57 o 
   8   2  29        3.52       12.30     17.80 o 
   1   3  29        1.74        8.04      7.46 o 
   2   3  29       12.26        8.20      7.81 o 
   3   3  29       14.25        8.08      8.17 o 
   4   3  29       15.44       14.48      8.97 o 
   5   3  29        1.60       14.42      9.27 o 
   6   3  29        3.40       -7.62     11.10 o 
   7   3  29        4.82       16.07     14.88 o 
   0   4  29      150.77      158.90     18.07 o 
   1   4  29        9.45       24.85      9.10 o 
   2   4  29       13.47       14.57      8.36 o 
   3   4  29       11.57        7.22      8.20 o 
   4   4  29        4.60       11.02      8.72 o 
   5   4  29       30.21       37.97      9.88 o 
   6   4  29        5.68        7.12     11.36 o 
   1   5  29        4.62        8.07      8.51 o 
   2   5  29        5.32       14.90      9.08 o 
   3   5  29        6.40       11.90      9.03 o 
   4   5  29        0.00        9.49      9.38 o 
   5   5  29       54.93       56.49     17.03 o 
   0   6  29       12.65       26.81     19.92 o 
   1   6  29       57.54       89.88     19.62 o 
   2   6  29        8.16       33.85     17.61 o 
   3   6  29        1.32       -6.74     12.99 o 
   0   0  30      354.01      346.08     63.18 o 
   1   0  30      443.31      438.45     23.89 o 
   2   0  30        2.86       15.04     10.67 o 
   3   0  30       85.97       81.11     13.73 o 
   4   0  30       38.69       61.11     15.81 o 
   5   0  30       50.31       60.00     16.71 o 
   6   0  30        1.75       -7.75     17.82 o 
   7   0  30        0.65       13.42     15.36 o 
   8   0  30       14.62       31.61     23.01 o 
   1   1  30        0.05        9.01      7.05 o 
   2   1  30        2.85       10.51      7.05 o 
   3   1  30        2.47       -0.29      7.40 o 
   4   1  30        0.82       -0.77      8.07 o 
   5   1  30        7.10       -9.11      9.11 o 
   6   1  30        0.00       -2.81      9.58 o 
   7   1  30        0.19        3.86     10.11 o 
   8   1  30        6.25       14.34     18.43 o 
   0   2  30      572.00      602.19     27.56 o 
   1   2  30       56.85       59.95      8.83 o 
   2   2  30       19.73       19.05      8.02 o 
   3   2  30       13.30       10.52      8.13 o 
   4   2  30       88.89      100.52     11.15 o 
   5   2  30        1.31        8.72      9.64 o 
   6   2  30       10.77       30.62     11.60 o 
   7   2  30        1.78        3.56     15.87 o 
   1   3  30        6.94       11.45      9.45 o 
   2   3  30       20.31       30.45      8.75 o 
   3   3  30        7.10        9.62      9.03 o 
   4   3  30        6.82       17.40      9.40 o 
   5   3  30        3.68       -4.82      9.21 o 
   6   3  30        6.82       15.32     12.01 o 
   7   3  30        1.04        3.56     17.16 o 
   0   4  30        2.43        4.38     11.76 o 
   1   4  30        4.11        3.12      8.56 o 
   2   4  30      111.04      110.14     14.48 o 
   3   4  30        2.78        1.20      8.92 o 
   4   4  30        2.43       -5.46      8.84 o 
   5   4  30        8.45        4.34     10.07 o 
   6   4  30        4.13       18.14     13.18 o 
   1   5  30       23.37       29.42     11.48 o 
   2   5  30        1.96       12.08      9.24 o 
   3   5  30       30.45       24.14     10.76 o 
   4   5  30        4.55       19.15     10.61 o 
   0   6  30        3.60      -23.82     23.82 o 
   1   6  30        3.93       13.92     23.20 o 
   1   1  31        7.33       16.47      7.50 o 
   2   1  31      202.35      199.24     13.87 o 
   3   1  31       10.38        8.96      8.19 o 
   4   1  31       46.31       50.87     11.51 o 
   5   1  31        3.75       -0.63      9.70 o 
   6   1  31        5.86        1.94     10.14 o 
   7   1  31        0.00        6.06     14.47 o 
   0   2  31      135.31      165.87     17.02 o 
   1   2  31       16.52       19.34      8.49 o 
   2   2  31       46.36       40.77      8.93 o 
   3   2  31        2.32       -0.22      7.79 o 
   4   2  31       12.33       24.16      9.05 o 
   5   2  31       11.44       -6.19      9.64 o 
   6   2  31        0.91        6.01     11.15 o 
   7   2  31        7.74        5.63     17.57 o 
   1   3  31        7.07       10.06      8.13 o 
   2   3  31        7.42        1.11      7.89 o 
   3   3  31        2.29       -0.32      7.56 o 
   4   3  31        4.93       12.88      9.26 o 
   5   3  31        1.28        0.65      9.36 o 
   6   3  31       31.05       41.88     15.44 o 
   0   4  31       33.09       44.99     20.38 o 
   1   4  31       12.45       12.57      8.99 o 
   2   4  31        8.31       12.13      9.29 o 
   3   4  31       24.63       17.24      9.56 o 
   4   4  31        2.13       15.50     10.05 o 
   5   4  31        1.81       15.79     11.32 o 
   1   5  31        9.50       17.32     11.46 o 
   2   5  31       23.11       23.68     13.34 o 
   3   5  31       11.48       20.66     12.00 o 
   0   0  32       43.60       48.57     17.35 o 
   1   0  32       23.71       16.55     11.24 o 
   2   0  32      108.15       82.81     18.86 o 
   3   0  32        0.01        2.57     17.45 o 
   4   0  32        9.84        2.66     15.32 o 
   5   0  32        0.03       -4.09     18.40 o 
   6   0  32       25.20       44.22     17.65 o 
   7   0  32        3.91       -8.33     30.96 o 
   1   1  32        0.21       -1.62      7.20 o 
   2   1  32       20.92       28.75     11.54 o 
   3   1  32        2.34       15.39      8.40 o 
   4   1  32        0.47       -7.79      9.00 o 
   5   1  32        0.95       -0.01      9.89 o 
   6   1  32        0.15        9.10     10.87 o 
   7   1  32        0.59        3.27     16.50 o 
   0   2  32      119.78      138.56     16.00 o 
   1   2  32       11.50       19.85      8.82 o 
   2   2  32      108.54       91.66     11.21 o 
   3   2  32        4.29       10.36      8.27 o 
   4   2  32        3.89       11.16      8.64 o 
   5   2  32        0.03        4.10     11.24 o 
   6   2  32       28.27       26.89     14.84 o 
   1   3  32        1.24        5.84      8.44 o 
   2   3  32       60.21       66.14     12.10 o 
   3   3  32        8.71       18.79      9.41 o 
   4   3  32        0.05       -4.94      8.93 o 
   5   3  32       18.25        9.28     13.84 o 
   0   4  32        9.02       -7.51     12.88 o 
   1   4  32        1.94        4.77      9.97 o 
   2   4  32        0.16       13.89      9.73 o 
   3   4  32        1.88        1.95      9.73 o 
   4   4  32       41.25       56.37     12.90 o 
   1   5  32       10.13       -6.24     20.84 o 
   2   5  32       20.58       53.03     18.15 o 
   1   1  33       35.14       43.87      9.13 o 
   2   1  33       79.63      115.25     11.65 o 
   3   1  33       11.65        7.00      9.02 o 
   4   1  33       25.61       34.41     12.90 o 
   5   1  33        0.04        8.60     10.90 o 
   6   1  33        0.22       14.26     15.58 o 
   0   2  33       41.93       34.24     18.51 o 
   1   2  33        0.32       29.50     18.33 o 
   2   2  33       65.67       66.93     10.05 o 
   3   2  33        0.74        5.60      8.66 o 
   4   2  33       14.50       17.35     10.65 o 
   5   2  33        0.59        5.55     13.36 o 
   6   2  33        3.97       30.24     18.31 o 
   1   3  33       21.27       25.50     10.45 o 
   2   3  33        1.86        7.03      8.42 o 
   3   3  33        0.39        6.05      9.26 o 
   4   3  33        3.72       -5.06     11.07 o 
   5   3  33       15.44       33.78     15.47 o 
   0   4  33       29.38       22.67     14.41 o 
   1   4  33       34.00       42.63     11.60 o 
   2   4  33       14.80       26.28     13.48 o 
   3   4  33       13.09       -2.13     11.63 o 
   0   0  34       44.98       41.09     19.36 o 
   1   0  34        3.50        0.73     11.13 o 
   2   0  34        8.85       -0.51     13.12 o 
   3   0  34        3.38       11.90     14.98 o 
   4   0  34       34.75       22.69     26.21 o 
   5   0  34        0.03       13.90     19.46 o 
   1   1  34        9.99       -3.38      8.49 o 
   2   1  34        5.90        9.18      8.94 o 
   3   1  34        4.19        1.80      9.73 o 
   4   1  34        1.01       13.52     11.07 o 
   5   1  34        9.09        8.61     12.55 o 
   0   2  34        0.34        8.61     13.72 o 
   1   2  34       29.03       24.63      9.62 o 
   2   2  34       27.69       24.94      9.19 o 
   3   2  34        3.68       31.74      9.61 o 
   4   2  34       33.04       37.70     14.47 o 
   5   2  34        0.29       -1.17     14.06 o 
   1   3  34       26.83       30.12     10.49 o 
   2   3  34        9.11       16.08      9.45 o 
   3   3  34       35.08       30.82     12.13 o 
   4   3  34        0.13        1.89     11.54 o 
   0   4  34       13.75      -15.04     20.40 o 
   1   4  34       28.81       42.04     14.03 o 
   2   4  34        3.22        2.48     12.32 o 
   1   1  35       17.77       25.28     10.01 o 
   2   1  35       44.29       77.30     11.60 o 
   3   1  35        0.62        6.77     13.85 o 
   4   1  35        2.71       -3.12     10.51 o 
   0   2  35       16.85        9.83     14.48 o 
   1   2  35       15.51       24.42      9.94 o 
   2   2  35        0.27       15.60      9.50 o 
   3   2  35       85.11      106.18     12.66 o 
   4   2  35        0.20       -4.62     12.23 o 
   1   3  35        1.58       -4.32      9.64 o 
   2   3  35       36.18       64.95     12.25 o 
   3   3  35        9.80       37.55     12.67 o 
   0   0  36        0.85       19.55     19.07 o 
   1   0  36        8.25       28.01     15.95 o 
   2   0  36        3.61       11.67     15.87 o 
   3   0  36        3.44        2.63     19.24 o 
   4   0  36       15.53       38.54     22.87 o 
   1   1  36       11.63        2.85      9.65 o 
   2   1  36        1.55        4.50     10.73 o 
   3   1  36        2.45       13.57     11.14 o 
   0   2  36        6.01        4.12     14.54 o 
   1   2  36       38.26       62.20     15.73 o 
   2   2  36        0.00        0.54      9.21 o 
   3   2  36        1.91        1.78     12.92 o 
   1   3  36       39.83       14.69     33.74 o 
   1   1  37        2.09       -7.25      9.60 o 
   2   1  37        6.55       16.52     11.78 o 
   0   2  37       16.10       13.08     16.73 o 
                                                 
